# Supplementary material for: Importance of natural land cover for plant species’ conservation: A nationwide study in The Netherlands
Source: PLoS One. 2021 Nov 16;16(11):e0259255. doi: 10.1371/journal.pone.0259255 (PMC8594855; doi:10.1371/journal.pone.0259255)
Supplement: S2 Table — (XLSX) [file pone.0259255.s003.xlsx]

## Sheet: Readme
This is the data table for main anaalysis. The table below describes what does each column mean.
Species	The name of each species
Species name World Flora Online	Cleaned species name according to World Flora Online
Group	The group of each species
Order	The order of each species
Family	The familiy of each species
Genus	The genus of each species
Null_model_NLC	Results of null models (significant or not significant), which include the variable of natural land cover, for each species
Response_curve_NLC	The response curve of each species to natural land cover
Preferred_NLC	The preferred natural land cover of each species
Peak_NLC	The highest occurrence probability in the response curve of each species to natural land cover
Lowest_NLC	The lowest occurrence probability in the response curve of each species to natural land cover
Range_NLC	The difference between the highest and lowest occurrence probability responding to natural land cover
Null_model_NLCF_NLCO	Results of null models (significant or not significant), which include variables of the cover of natural forest area and the cover of natural open area, for each species
Response_NLCF	The response curve of each species to the cover of natural forest area
Preferred_NLCF	The preferred cover of natural forest area of each species
Peak_NLCF	The highest occurrence probability in the response curve of each species to the cover of natural forest area
Lowest_NLCF	The lowest occurrence probability in the response curve of each species to the cover of natural forest area
Range_NLCF	The difference between the highest and lowest occurrence probability responding to the cover of natural forest area
Response_NLCO	The response curve of each species to the cover of natural open area
Preferred_NLCO	The preferred cover of natural open area of each species
Peak_NLCO	The highest occurrence probability in the response curve of each species to the cover of natural open area
Lowest_NLCO	The lowest occurrence probability in the response curve of each species to the cover of natural open area
Range_NLCO	The difference between the highest and lowest occurrence probability responding to the cover of natural open area
Growth_form	Woody or herbaceous species
Origin	Native or exotic species
Threatened_status	Threatened or not threatened species
Rarity_2_classes	Rare or common species
Rarity_4_classes	Very rare, rare, rather rare or common species

## Sheet: Data_final
Species	Species name World Flora Online	Group	Order	Family	Genus	Null_model_NLC	Response_curve_NLC	Preferred_NLC	Peak_NLC	Lowest_NLC	Range_NLC	Null_model_NLCF_NLCO	Response_NLCF	Preferred_NLCF	Peak_NLCF	Lowest_NLCF	Range_NLCF	Response_NLCO	Preferred_NLCO	Peak_NLCO	Lowest_NLCO	Range_NLCO	Growth_form	Origin	Threatened_status	Rarity_2_classes	Rarity_4_classes
Abies alba	Abies alba Mill.	gymnosperms	Pinales	Pinaceae	Abies	Sig	Unimodal	0.8948	0.87	0.03	0.84	Sig	Unimodal	0.7064	0.94	0.05	0.89	Unimodal	0.567273	0.94	0.39	0.55	Woody	Exotic	NA	NA	NA
Abies grandis	Abies grandis (Douglas ex D.Don) Lindl.	gymnosperms	Pinales	Pinaceae	Abies	Sig	Unimodal	0.9176	0.86	0.02	0.84	Sig	Unimodal	0.7976	0.92	0.03	0.89	Unimodal	0.361818	0.87	0.05	0.82	Woody	Exotic	NA	NA	NA
Abutilon theophrasti	Abutilon theophrasti Medik.	angiosperms	Malvales	Malvaceae	Abutilon	Sig	Unimodal	0.3716	0.81	0.1	0.71	Sig	Unimodal	0.3032	0.75	0.13	0.62	Unimodal	0.235	0.8	0	0.8	Herbaceous	Exotic	NA	NA	NA
Acer campestre	Acer campestre L.	angiosperms	Sapindales	Sapindaceae	Acer	Sig	Unimodal	0.5228	0.81	0.47	0.34	Sig	Unimodal	0.4352	0.77	0.44	0.33	Unimodal	0.427838	0.83	0.31	0.52	Woody	Native	Not.threatened	Common	Common
Acer negundo	Acer negundo L.	angiosperms	Sapindales	Sapindaceae	Acer	Sig	Unimodal	0.4568	0.78	0.43	0.35	Sig	Decrease	0	0.66	0.36	0.3	Unimodal	0.435714	0.91	0.2	0.71	Woody	Exotic	NA	NA	NA
Acer platanoides	Acer platanoides L.	angiosperms	Sapindales	Sapindaceae	Acer	Sig	Unimodal	0.572	0.87	0.33	0.54	Sig	Unimodal	0.5072	0.87	0.48	0.39	Unimodal	0.396735	0.88	0.1	0.78	Woody	Native	Not.threatened	Common	Common
Acer pseudoplatanus	Acer pseudoplatanus L.	angiosperms	Sapindales	Sapindaceae	Acer	Sig	Unimodal	0.59	0.82	0.43	0.39	Sig	Unimodal	0.5204	0.82	0.52	0.3	Unimodal	0.45913	0.83	0.4	0.43	Woody	Native	Not.threatened	Common	Common
Acer saccharinum	Acer saccharinum L.	angiosperms	Sapindales	Sapindaceae	Acer	Sig	Increase	1	0.79	0.57	0.22	Sig	Increase	1	0.95	0.54	0.41	Unimodal	0.17	0.85	0	0.85	Woody	Exotic	NA	NA	NA
Achillea filipendulina	Achillea filipendulina Lam.	angiosperms	Asterales	Asteraceae	Achillea	Sig	Unimodal	0.1064	0.66	0.15	0.51	Sig	U-shaped	NA	NA	NA	NA	Unimodal	0.208462	0.85	0	0.85	Herbaceous	Exotic	NA	NA	NA
Achillea millefolium	Achillea millefolium L.	angiosperms	Asterales	Asteraceae	Achillea	Sig	Unimodal	0.6068	0.75	0.53	0.22	Sig	Unimodal	0.4448	0.73	0.51	0.22	Unimodal	0.537333	0.79	0.56	0.23	Herbaceous	Native	Not.threatened	Common	Common
Achillea ptarmica	Achillea ptarmica L.	angiosperms	Asterales	Asteraceae	Achillea	Sig	Unimodal	0.5132	0.85	0.39	0.46	Sig	Unimodal	0.3416	0.82	0.08	0.74	Unimodal	0.523962	0.88	0.48	0.4	Herbaceous	Native	Not.threatened	Common	Common
Acorus calamus	Acorus calamus L.	angiosperms	Acorales	Acoraceae	Acorus	Sig	Unimodal	0.4784	0.83	0.39	0.44	Sig	Decrease	0	0.66	0.09	0.57	Unimodal	0.537222	0.92	0.42	0.5	Herbaceous	Native	Not.threatened	Common	Common
Actaea spicata	Actaea spicata L.	angiosperms	Ranunculales	Ranunculaceae	Actaea	Sig	Unimodal	0.5096	0.91	0.15	0.76	Sig	Unimodal	0.3404	0.94	0	0.94	Unimodal	0.276842	0.93	0	0.93	Herbaceous	Native	Threatened	Rare	Very.rare
Adoxa moschatellina	Adoxa moschatellina L.	angiosperms	Rubiales	Viburnaceae	Adoxa	Sig	Unimodal	0.5156	0.9	0.2	0.7	Sig	Unimodal	0.3932	0.93	0.02	0.91	Unimodal	0.328571	0.89	0	0.89	Herbaceous	Native	Not.threatened	Rare	Rather.rare
Aegopodium podagraria	Aegopodium podagraria L.	angiosperms	Apiales	Apiaceae	Aegopodium	Sig	Unimodal	0.5012	0.8	0.48	0.32	Sig	Unimodal	0.4244	0.78	0.39	0.39	Unimodal	0.401724	0.8	0.28	0.52	Herbaceous	Native	Not.threatened	Common	Common
Aesculus hippocastanum	Aesculus hippocastanum L.	angiosperms	Sapindales	Sapindaceae	Aesculus	Sig	Unimodal	0.5672	0.86	0.36	0.5	Sig	Unimodal	0.4784	0.86	0.43	0.43	Unimodal	0.40878	0.88	0.15	0.73	Woody	Native	Not.threatened	Common	Common
Aethusa cynapium	Aethusa cynapium L.	angiosperms	Apiales	Apiaceae	Aethusa	Sig	Unimodal	0.3728	0.74	0.29	0.45	Sig	Decrease	0	0.64	0.34	0.3	Unimodal	0.307907	0.79	0.05	0.74	Herbaceous	Native	Not.threatened	Common	Common
Agrimonia eupatoria	Agrimonia eupatoria L.	angiosperms	Rosales	Rosaceae	Agrimonia	Sig	Increase	1	0.79	0.52	0.27	Sig	Unimodal	0.482	0.72	0.58	0.14	Unimodal	0.591228	0.89	0.48	0.41	Herbaceous	Native	Not.threatened	Common	Common
Agrimonia procera	Agrimonia procera Wallr.	angiosperms	Rosales	Rosaceae	Agrimonia	Sig	Unimodal	0.6896	0.9	0.17	0.73	Sig	Unimodal	0.5948	0.93	0.36	0.57	Unimodal	0.491429	0.96	0.24	0.72	Herbaceous	Native	Threatened	Rare	Rare
Agrostemma githago	Agrostemma githago L.	angiosperms	Caryophyllales	Caryophyllaceae	Agrostemma	Sig	Unimodal	0.536	0.83	0.44	0.39	Sig	Unimodal	0.3656	0.75	0.29	0.46	Unimodal	0.456667	0.9	0.27	0.63	Herbaceous	Native	Threatened	Rare	Rather.rare
Agrostis canina	Agrostis canina L.	angiosperms	Poales	Poaceae	Agrostis	Sig	Unimodal	0.7028	0.89	0.12	0.77	Sig	Unimodal	0.4844	0.91	0.32	0.59	Unimodal	0.600923	0.96	0.21	0.75	Herbaceous	Native	Not.threatened	Common	Common
Agrostis capillaris	Agrostis capillaris L.	angiosperms	Poales	Poaceae	Agrostis	Sig	Unimodal	0.7304	0.82	0.4	0.42	Sig	Unimodal	0.5132	0.83	0.5	0.33	Unimodal	0.635698	0.86	0.5	0.36	Herbaceous	Native	Not.threatened	Common	Common
Agrostis gigantea	Agrostis gigantea Roth	angiosperms	Poales	Poaceae	Agrostis	Sig	Unimodal	0.5564	0.82	0.46	0.36	Sig	Unimodal	0.3344	0.75	0.21	0.54	Unimodal	0.510781	0.9	0.46	0.44	Herbaceous	Native	Not.threatened	Common	Common
Agrostis stolonifera	Agrostis stolonifera L.	angiosperms	Poales	Poaceae	Agrostis	Sig	Unimodal	0.6056	0.73	0.56	0.17	Sig	Decrease	0	0.64	0.38	0.26	Unimodal	0.68	0.82	0.54	0.28	Herbaceous	Native	Not.threatened	Common	Common
Agrostis vinealis	Agrostis vinealis Schreb.	angiosperms	Poales	Poaceae	Agrostis	Sig	Increase	1	0.85	0.02	0.83	Sig	Unimodal	0.6308	0.94	0.12	0.82	Unimodal	0.695625	0.97	0.14	0.83	Herbaceous	Native	Not.threatened	Common	Common
Ailanthus altissima	Ailanthus altissima (Mill.) Swingle	angiosperms	Sapindales	Simaroubaceae	Ailanthus	Sig	Unimodal	0.4232	0.75	0.4	0.35	Sig	U-shaped	NA	NA	NA	NA	Unimodal	0.279429	0.87	0	0.87	Woody	Exotic	NA	NA	NA
Aira caryophyllea	Aira caryophyllea L.	angiosperms	Poales	Poaceae	Aira	Sig	Unimodal	0.8216	0.86	0.36	0.5	Sig	Unimodal	0.5516	0.89	0.44	0.45	Unimodal	0.544375	0.9	0.45	0.45	Herbaceous	Native	Not.threatened	Common	Common
Aira praecox	Aira praecox L.	angiosperms	Poales	Poaceae	Aira	Sig	Increase	1	0.91	0.21	0.7	Sig	Unimodal	0.6344	0.92	0.35	0.57	Unimodal	0.725	0.95	0.35	0.6	Herbaceous	Native	Not.threatened	Common	Common
Ajuga reptans	Ajuga reptans L.	angiosperms	Lamiales	Lamiaceae	Ajuga	Sig	Unimodal	0.6308	0.88	0.25	0.63	Sig	Unimodal	0.5	0.9	0.38	0.52	Unimodal	0.490435	0.9	0.39	0.51	Herbaceous	Native	Not.threatened	Common	Common
Alcea rosea	Alcea rosea L.	angiosperms	Malvales	Malvaceae	Alcea	Sig	Unimodal	0.3044	0.7	0.29	0.41	Sig	U-shaped	NA	NA	NA	NA	Unimodal	0.355	0.83	0.1	0.73	Herbaceous	Exotic	NA	NA	NA
Alchemilla glabra	Alchemilla glabra Neygenf.	angiosperms	Rosales	Rosaceae	Alchemilla	Sig	Unimodal	0.578	0.89	0.29	0.6	Sig	Unimodal	0.404	0.82	0.27	0.55	Unimodal	0.436471	0.96	0.04	0.92	Herbaceous	Native	Threatened	Rare	Rare
Alchemilla mollis	Alchemilla mollis (Buser) Rothm.	angiosperms	Rosales	Rosaceae	Alchemilla	Sig	Unimodal	0.5624	0.8	0.49	0.31	Sig	Unimodal	0.7856	0.73	0.6	0.13	Unimodal	0.456889	0.87	0.35	0.52	Herbaceous	Native	Not.threatened	Common	Common
Alisma gramineum	Alisma gramineum Lej.	angiosperms	Alismatales	Alismataceae	Alisma	Sig	Unimodal	0.5768	0.85	0.41	0.44	Sig	Decrease	0	0.67	0.07	0.6	Unimodal	0.651165	0.96	0.32	0.64	Herbaceous	Native	Not.threatened	Rare	Rather.rare
Alisma lanceolatum	Alisma lanceolatum With.	angiosperms	Alismatales	Alismataceae	Alisma	Sig	Unimodal	0.4964	0.83	0.44	0.39	Sig	Unimodal	0.2144	0.67	0.2	0.47	Unimodal	0.545636	0.91	0.45	0.46	Herbaceous	Native	Not.threatened	Common	Common
Alisma plantago-aquatica	Alisma plantago-aquatica L.	angiosperms	Alismatales	Alismataceae	Alisma	Sig	Unimodal	0.5228	0.78	0.51	0.27	Sig	Unimodal	0.2828	0.71	0.17	0.54	Unimodal	0.57193	0.85	0.52	0.33	Herbaceous	Native	Not.threatened	Common	Common
Alliaria petiolata	Alliaria petiolata (M.Bieb.) Cavara & Grande	angiosperms	Brassicales	Brassicaceae	Alliaria	Sig	Unimodal	0.5492	0.82	0.44	0.38	Sig	Unimodal	0.4676	0.8	0.46	0.34	Unimodal	0.436364	0.82	0.34	0.48	Herbaceous	Native	Not.threatened	Common	Common
Allium oleraceum	Allium oleraceum L.	angiosperms	Asparagales	Amaryllidaceae	Allium	Sig	Unimodal	0.5084	0.85	0.41	0.44	Sig	Unimodal	0.4724	0.75	0.55	0.2	Unimodal	0.33697	0.91	0	0.91	Herbaceous	Native	Threatened	Rare	Rare
Allium paradoxum	Allium paradoxum (M.Bieb.) G.Don	angiosperms	Asparagales	Amaryllidaceae	Allium	Sig	Unimodal	0.5288	0.9	0.28	0.62	Sig	Unimodal	0.4724	0.86	0.41	0.45	Unimodal	0.310286	0.92	0	0.92	Herbaceous	Exotic	NA	NA	NA
Allium schoenoprasum	Allium schoenoprasum L.	angiosperms	Asparagales	Amaryllidaceae	Allium	Sig	Unimodal	0.4172	0.77	0.34	0.43	Sig	Decrease	0	0.66	0.34	0.32	Unimodal	0.408723	0.88	0.15	0.73	Herbaceous	Native	Not.threatened	Rare	Rather.rare
Allium scorodoprasum	Allium scorodoprasum L.	angiosperms	Asparagales	Amaryllidaceae	Allium	Sig	Unimodal	0.56	0.9	0.26	0.64	Sig	Unimodal	0.5852	0.88	0.49	0.39	Unimodal	0.372821	0.92	0.02	0.9	Herbaceous	Native	Not.threatened	Rare	Rare
Allium triquetrum	Allium triquetrum L.	angiosperms	Asparagales	Amaryllidaceae	Allium	Sig	Increase	1	0.89	0.48	0.41	Sig	Increase	1	0.95	0.54	0.41	Unimodal	0.40878	0.89	0.13	0.76	Herbaceous	Exotic	NA	NA	NA
Allium ursinum	Allium ursinum L.	angiosperms	Asparagales	Amaryllidaceae	Allium	Sig	Unimodal	0.4832	0.88	0.24	0.64	Sig	Unimodal	0.3932	0.82	0.21	0.61	Unimodal	0.354687	0.9	0.01	0.89	Herbaceous	Native	Not.threatened	Common	Common
Allium vineale	Allium vineale L.	angiosperms	Asparagales	Amaryllidaceae	Allium	Sig	Unimodal	0.4208	0.74	0.43	0.31	Sig	Unimodal	0.08	0.65	0.2	0.45	Unimodal	0.481951	0.79	0.52	0.27	Herbaceous	Native	Not.threatened	Common	Common
Allium zebdanense	Allium zebdanense Boiss. & Noë	angiosperms	Asparagales	Amaryllidaceae	Allium	Sig	Unimodal	0.6332	0.75	0.55	0.2	Sig	Increase	1	0.74	0.62	0.12	Unimodal	0.29129	0.89	0	0.89	Herbaceous	Exotic	NA	NA	NA
Alnus cordata	Alnus cordata (Loisel.) Duby	angiosperms	Fagales	Betulaceae	Alnus	Sig	Unimodal	0.3716	0.8	0.12	0.68	Sig	U-shaped	NA	NA	NA	NA	Unimodal	0.362	0.91	0.02	0.89	Woody	Exotic	NA	NA	NA
Alnus glutinosa	Alnus glutinosa (L.) Gaertn.	angiosperms	Fagales	Betulaceae	Alnus	Sig	Unimodal	0.53	0.78	0.5	0.28	Sig	Unimodal	0.3656	0.76	0.27	0.49	Unimodal	0.502295	0.82	0.53	0.29	Woody	Native	Not.threatened	Common	Common
Alnus incana	Alnus incana (L.) Moench	angiosperms	Fagales	Betulaceae	Alnus	Sig	Unimodal	0.632	0.89	0.28	0.61	Sig	Unimodal	0.4832	0.9	0.38	0.52	Unimodal	0.517813	0.93	0.39	0.54	Woody	Native	Not.threatened	Common	Common
Alopecurus aequalis	Alopecurus aequalis Sobol.	angiosperms	Poales	Poaceae	Alopecurus	Sig	Unimodal	0.5936	0.84	0.43	0.41	Sig	Unimodal	0.266	0.73	0.1	0.63	Unimodal	0.646421	0.94	0.4	0.54	Herbaceous	Native	Not.threatened	Common	Common
Alopecurus bulbosus	Alopecurus bulbosus Gouan	angiosperms	Poales	Poaceae	Alopecurus	Sig	Unimodal	0.7376	0.73	0.56	0.17	NA	NA	NA	NA	NA	NA	NA	NA	NA	NA	NA	Herbaceous	Native	Threatened	Rare	Rare
Alopecurus geniculatus	Alopecurus geniculatus L.	angiosperms	Poales	Poaceae	Alopecurus	Sig	Unimodal	0.542	0.84	0.41	0.43	Sig	Unimodal	0.272	0.71	0.14	0.57	Unimodal	0.561212	0.91	0.42	0.49	Herbaceous	Native	Not.threatened	Common	Common
Alopecurus myosuroides	Alopecurus myosuroides Huds.	angiosperms	Poales	Poaceae	Alopecurus	Sig	Decrease	0	0.68	0.15	0.53	Sig	Decrease	0	0.69	0	0.69	Unimodal	0.32	0.7	0.32	0.38	Herbaceous	Native	Not.threatened	Common	Common
Alopecurus pratensis	Alopecurus pratensis L.	angiosperms	Poales	Poaceae	Alopecurus	Sig	Unimodal	0.4196	0.76	0.34	0.42	Sig	Unimodal	0.1904	0.67	0.16	0.51	Unimodal	0.47	0.8	0.48	0.32	Herbaceous	Native	Not.threatened	Common	Common
Althaea officinalis	Althaea officinalis L.	angiosperms	Malvales	Malvaceae	Althaea	Sig	Increase	1	0.72	0.59	0.13	Sig	U-shaped	NA	NA	NA	NA	Increase	1	0.96	0.47	0.49	Herbaceous	Native	Threatened	Rare	Rather.rare
Amaranthus albus	Amaranthus albus L.	angiosperms	Caryophyllales	Amaranthaceae	Amaranthus	Sig	Unimodal	0.2324	0.7	0.07	0.63	Sig	Decrease	0	0.65	0.03	0.62	Unimodal	0.171176	0.66	0.15	0.51	Herbaceous	Native	Not.threatened	Rare	Rare
Amaranthus blitoides	Amaranthus blitoides S.Watson	angiosperms	Caryophyllales	Amaranthaceae	Amaranthus	Sig	Increase	1	0.95	0.07	0.88	Sig	Unimodal	0.464	0.89	0.31	0.58	Increase	1	1	0.07	0.93	Herbaceous	Exotic	NA	NA	NA
Amaranthus blitum	Amaranthus blitum L.	angiosperms	Caryophyllales	Amaranthaceae	Amaranthus	Sig	Unimodal	0.2504	0.69	0.19	0.5	Sig	Decrease	0	0.69	0.08	0.61	Unimodal	0.413636	0.82	0.28	0.54	Herbaceous	Native	Not.threatened	Common	Common
Amaranthus hybridus	Amaranthus hybridus L.	angiosperms	Caryophyllales	Amaranthaceae	Amaranthus	Sig	Unimodal	0.452	0.84	0.29	0.55	Sig	Unimodal	0.3164	0.75	0.16	0.59	Unimodal	0.444754	0.85	0.34	0.51	Herbaceous	Exotic	NA	NA	NA
Amaranthus hypochondriacus	Amaranthus hypochondriacus L.	angiosperms	Caryophyllales	Amaranthaceae	Amaranthus	Sig	Decrease	0	0.67	0.11	0.56	Sig	Decrease	0	0.66	0.02	0.64	Decrease	0	0.65	0.16	0.49	Herbaceous	Exotic	NA	NA	NA
Amaranthus retroflexus	Amaranthus retroflexus L.	angiosperms	Caryophyllales	Amaranthaceae	Amaranthus	Sig	Unimodal	0.416	0.75	0.38	0.37	Sig	Unimodal	0.1172	0.65	0.23	0.42	Unimodal	0.39678	0.84	0.18	0.66	Herbaceous	Native	Not.threatened	Common	Common
Ambrosia artemisiifolia	Ambrosia artemisiifolia L.	angiosperms	Asterales	Asteraceae	Ambrosia	Sig	Unimodal	0.5012	0.81	0.48	0.33	Sig	Unimodal	0.278	0.66	0.45	0.21	Unimodal	0.441071	0.9	0.24	0.66	Herbaceous	Exotic	NA	NA	NA
Ambrosia psilostachya	Ambrosia psilostachya DC.	angiosperms	Asterales	Asteraceae	Ambrosia	Sig	Increase	1	0.94	0.36	0.58	Sig	Decrease	0	0.65	0.02	0.63	Increase	1	1	0.25	0.75	Herbaceous	Exotic	NA	NA	NA
Amelanchier lamarckii	Amelanchier lamarckii F.G.Schroed.	angiosperms	Rosales	Rosaceae	Amelanchier	Sig	Unimodal	0.6992	0.87	0.2	0.67	Sig	Unimodal	0.5756	0.92	0.3	0.62	Unimodal	0.526349	0.9	0.44	0.46	Woody	Native	Not.threatened	Common	Common
Ammi majus	Ammi majus L.	angiosperms	Apiales	Apiaceae	Ammi	Sig	Unimodal	0.3608	0.81	0.07	0.74	Sig	Decrease	0	0.65	0.05	0.6	Unimodal	0.299545	0.89	0	0.89	Herbaceous	Exotic	NA	NA	NA
Amsinckia micrantha	Amsinckia menziesii (Lehm.) A.Nelson & J.F.Macbr.	angiosperms	Boraginales	Boraginaceae	Amsinckia	Sig	Unimodal	0.6824	0.83	0.44	0.39	Sig	Unimodal	0.4844	0.78	0.54	0.24	Unimodal	0.586338	0.92	0.44	0.48	Herbaceous	Exotic	NA	NA	NA
Anacamptis morio	Anacamptis morio (L.) R.M.Bateman, Pridgeon & M.W.Chase	angiosperms	Asparagales	Orchidaceae	Anacamptis	Sig	Increase	1	0.96	0.22	0.74	Sig	Unimodal	0.2564	0.7	0.16	0.54	Increase	1	1	0.14	0.86	Herbaceous	Native	Threatened	Rare	Rare
Anacamptis pyramidalis	Anacamptis pyramidalis (L.) Rich.	angiosperms	Asparagales	Orchidaceae	Anacamptis	Sig	Unimodal	0.7376	0.88	0.32	0.56	Sig	Unimodal	0.4076	0.81	0.29	0.52	Unimodal	0.634409	0.97	0.29	0.68	Herbaceous	Native	Not.threatened	Rare	Rare
Anagallis arvensis	Anagallis arvensis L.	angiosperms	Ericales	Primulaceae	Anagallis	Sig	Increase	1	0.8	0.57	0.23	Sig	Decrease	0	0.64	0.58	0.06	Unimodal	0.74	0.88	0.51	0.37	Herbaceous	Native	Threatened	Common	Common
Anagallis tenella	Anagallis tenella (L.) L.	angiosperms	Ericales	Primulaceae	Anagallis	Sig	Unimodal	0.8444	0.89	0.07	0.82	Sig	Unimodal	0.44	0.93	0.13	0.8	Unimodal	0.747253	0.98	0.1	0.88	Herbaceous	Native	Not.threatened	Rare	Rare
Anchusa arvensis	Anchusa arvensis (L.) M.Bieb.	angiosperms	Boraginales	Boraginaceae	Anchusa	Sig	Unimodal	0.83	0.88	0.24	0.64	Sig	Unimodal	0.5228	0.9	0.41	0.49	Unimodal	0.684894	0.96	0.34	0.62	Herbaceous	Native	Not.threatened	Common	Common
Anchusa officinalis	Anchusa officinalis L.	angiosperms	Boraginales	Boraginaceae	Anchusa	Sig	Increase	1	0.89	0.34	0.55	Sig	Unimodal	0.4556	0.84	0.4	0.44	Unimodal	0.69561	0.97	0.31	0.66	Herbaceous	Native	Not.threatened	Rare	Rather.rare
Andromeda polifolia	Andromeda polifolia L.	angiosperms	Ericales	Ericaceae	Andromeda	Sig	Increase	1	0.87	0.03	0.84	Sig	Unimodal	0.5672	0.95	0.24	0.71	Unimodal	0.754458	0.98	0.11	0.87	Woody	Native	Threatened	Rare	Rather.rare
Anemone apennina	Anemone apennina L.	angiosperms	Ranunculales	Ranunculaceae	Anemone	Sig	Unimodal	0.5456	0.91	0.23	0.68	Sig	Unimodal	0.482	0.87	0.43	0.44	Unimodal	0.411081	0.94	0.05	0.89	Herbaceous	Exotic	NA	NA	NA
Anemone blanda	Anemone blanda Schott & Kotschy	angiosperms	Ranunculales	Ranunculaceae	Anemone	Sig	Unimodal	0.4652	0.86	0.28	0.58	Sig	Unimodal	0.3068	0.69	0.34	0.35	Unimodal	0.345	0.92	0	0.92	Herbaceous	Exotic	NA	NA	NA
Anemone nemorosa	Anemone nemorosa L.	angiosperms	Ranunculales	Ranunculaceae	Anemone	Sig	Unimodal	0.53	0.87	0.31	0.56	Sig	Unimodal	0.4664	0.89	0.3	0.59	Unimodal	0.3695	0.84	0.1	0.74	Herbaceous	Native	Not.threatened	Common	Common
Anemone ranunculoides	Anemone ranunculoides L.	angiosperms	Ranunculales	Ranunculaceae	Anemone	Sig	Unimodal	0.4928	0.91	0.16	0.75	Sig	Unimodal	0.4376	0.9	0.2	0.7	Unimodal	0.326	0.92	0	0.92	Herbaceous	Native	Not.threatened	Rare	Rare
Anethum graveolens	Anethum graveolens L.	angiosperms	Apiales	Apiaceae	Anethum	Sig	Unimodal	0.3704	0.8	0.14	0.66	Sig	Decrease	0	0.65	0.03	0.62	Unimodal	0.403922	0.86	0.17	0.69	Herbaceous	Exotic	NA	NA	NA
Angelica archangelica	Angelica archangelica L.	angiosperms	Apiales	Apiaceae	Angelica	Sig	Unimodal	0.6104	0.89	0.3	0.59	Sig	Decrease	0	0.66	0.06	0.6	Unimodal	0.748281	0.98	0.25	0.73	Herbaceous	Native	Not.threatened	Common	Common
Angelica sylvestris	Angelica sylvestris L.	angiosperms	Apiales	Apiaceae	Angelica	Sig	Unimodal	0.5564	0.84	0.41	0.43	Sig	Unimodal	0.3728	0.79	0.21	0.58	Unimodal	0.552909	0.88	0.48	0.4	Herbaceous	Native	Not.threatened	Common	Common
Anisantha sterilis	Bromus sterilis L.	angiosperms	Poales	Poaceae	Bromus	Sig	Unimodal	0.4496	0.77	0.42	0.35	Sig	Unimodal	0.254	0.68	0.24	0.44	Unimodal	0.4365	0.81	0.37	0.44	Herbaceous	Native	Not.threatened	Common	Common
Anisantha tectorum	Bromus tectorum L.	angiosperms	Poales	Poaceae	Bromus	Sig	Unimodal	0.758	0.82	0.47	0.35	Sig	Decrease	0	0.64	0.39	0.25	Unimodal	0.616333	0.95	0.36	0.59	Herbaceous	Native	Not.threatened	Common	Common
Anthemis arvensis	Anthemis arvensis L.	angiosperms	Asterales	Asteraceae	Anthemis	Sig	Unimodal	0.8324	0.89	0.12	0.77	Sig	Unimodal	0.6044	0.95	0.21	0.74	Unimodal	0.543279	0.96	0.28	0.68	Herbaceous	Native	Threatened	Rare	Rather.rare
Anthemis cotula	Anthemis cotula L.	angiosperms	Asterales	Asteraceae	Anthemis	Sig	Decrease	0	0.66	0.38	0.28	Sig	Decrease	0	0.67	0.03	0.64	Unimodal	0.471233	0.74	0.56	0.18	Herbaceous	Native	Threatened	Rare	Rare
Anthemis tinctoria	Cota tinctoria (L.) J.Gay	angiosperms	Asterales	Asteraceae	Cota	Sig	Unimodal	0.4076	0.78	0.29	0.49	Sig	Decrease	0	0.65	0.19	0.46	Unimodal	0.404082	0.85	0.19	0.66	Herbaceous	Native	Not.threatened	Rare	Rather.rare
Anthoxanthum aristatum	Anthoxanthum aristatum Boiss.	angiosperms	Poales	Poaceae	Anthoxanthum	Sig	Unimodal	0.6824	0.9	0.07	0.83	Sig	Unimodal	0.5012	0.95	0.19	0.76	Unimodal	0.531111	0.97	0.23	0.74	Herbaceous	Native	Threatened	Rare	Rather.rare
Anthoxanthum odoratum	Anthoxanthum odoratum L.	angiosperms	Poales	Poaceae	Anthoxanthum	Sig	Unimodal	0.6128	0.82	0.42	0.4	Sig	Unimodal	0.4244	0.8	0.34	0.46	Unimodal	0.564706	0.86	0.49	0.37	Herbaceous	Native	Not.threatened	Common	Common
Anthriscus caucalis	Anthriscus caucalis M.Bieb.	angiosperms	Apiales	Apiaceae	Anthriscus	Sig	Increase	1	0.92	0.22	0.7	Sig	Unimodal	0.3992	0.85	0.18	0.67	Unimodal	0.766355	0.98	0.19	0.79	Herbaceous	Native	Not.threatened	Rare	Rather.rare
Anthriscus sylvestris	Anthriscus sylvestris (L.) Hoffm.	angiosperms	Apiales	Apiaceae	Anthriscus	Sig	Unimodal	0.4604	0.74	0.5	0.24	Sig	Unimodal	0.3368	0.68	0.43	0.25	Unimodal	0.434	0.75	0.46	0.29	Herbaceous	Native	Not.threatened	Common	Common
Anthyllis vulneraria	Anthyllis vulneraria L.	angiosperms	Fabales	Fabaceae	Anthyllis	Sig	Increase	1	0.87	0.38	0.49	Sig	Unimodal	0.3392	0.77	0.19	0.58	Unimodal	0.743649	0.97	0.32	0.65	Herbaceous	Native	Not.threatened	Rare	Rather.rare
Antirrhinum majus	Antirrhinum majus L.	angiosperms	Lamiales	Plantaginaceae	Antirrhinum	Sig	Unimodal	0.2564	0.75	0.02	0.73	Sig	Decrease	0	0.69	0	0.69	Unimodal	0.3308	0.84	0.03	0.81	Herbaceous	Exotic	NA	NA	NA
Apera spica-venti	Apera spica-venti (L.) P.Beauv.	angiosperms	Poales	Poaceae	Apera	Sig	Unimodal	0.5924	0.88	0.3	0.58	Sig	Unimodal	0.446	0.9	0.24	0.66	Unimodal	0.525135	0.92	0.43	0.49	Herbaceous	Native	Not.threatened	Common	Common
Aphanes arvensis	Aphanes arvensis L.	angiosperms	Rosales	Rosaceae	Aphanes	Sig	Unimodal	0.5612	0.9	0.26	0.64	Sig	Unimodal	0.4712	0.92	0.26	0.66	Unimodal	0.352333	0.9	0.01	0.89	Herbaceous	Native	Not.threatened	Rare	Rare
Aphanes australis	Aphanes australis Rydb.	angiosperms	Rosales	Rosaceae	Aphanes	Sig	Unimodal	0.7496	0.87	0.25	0.62	Sig	Unimodal	0.5816	0.92	0.36	0.56	Unimodal	0.562338	0.92	0.42	0.5	Herbaceous	Native	Not.threatened	Common	Common
Apium graveolens	Apium graveolens L.	angiosperms	Apiales	Apiaceae	Apium	Sig	Increase	1	0.86	0.52	0.34	Sig	Decrease	0	0.69	0.1	0.59	Increase	1	0.99	0.36	0.63	Herbaceous	Native	Threatened	Rare	Rather.rare
Aquilegia vulgaris	Aquilegia vulgaris L.	angiosperms	Ranunculales	Ranunculaceae	Aquilegia	Sig	Unimodal	0.7388	0.84	0.41	0.43	Sig	Unimodal	0.59	0.86	0.5	0.36	Unimodal	0.427838	0.9	0.18	0.72	Herbaceous	Native	Not.threatened	Rare	Rare
Arabidopsis arenosa	Arabidopsis arenosa (L.) Lawalrée	angiosperms	Brassicales	Brassicaceae	Arabidopsis	Sig	Unimodal	0.6212	0.9	0.28	0.62	Sig	Unimodal	0.536	0.84	0.52	0.32	Unimodal	0.455	0.95	0.15	0.8	Herbaceous	Native	Not.threatened	Rare	Rare
Arabidopsis thaliana	Arabidopsis thaliana (L.) Heynh.	angiosperms	Brassicales	Brassicaceae	Arabidopsis	Sig	Unimodal	0.4796	0.79	0.45	0.34	Sig	Unimodal	0.3716	0.75	0.32	0.43	Unimodal	0.382609	0.8	0.22	0.58	Herbaceous	Native	Not.threatened	Common	Common
Arabis hirsuta	Arabis hirsuta (L.) Scop.	angiosperms	Brassicales	Brassicaceae	Arabis	Sig	Increase	1	0.94	0.06	0.88	Sig	Unimodal	0.4604	0.93	0.18	0.75	Increase	1	0.99	0.07	0.92	Herbaceous	Native	Not.threatened	Rare	Rare
Aralia elata	Aralia elata (Miq.) Seem.	angiosperms	Apiales	Araliaceae	Aralia	Sig	Unimodal	0.6932	0.89	0.26	0.63	Sig	Unimodal	0.7124	0.94	0.37	0.57	Unimodal	0.366667	0.92	0.02	0.9	Woody	Exotic	NA	NA	NA
Arctium lappa	Arctium lappa L.	angiosperms	Asterales	Asteraceae	Arctium	Sig	Unimodal	0.5936	0.87	0.33	0.54	Sig	Unimodal	0.4496	0.77	0.47	0.3	Unimodal	0.599524	0.94	0.4	0.54	Herbaceous	Native	Not.threatened	Common	Common
Arctium minus	Arctium minus (Hill) Bernh.	angiosperms	Asterales	Asteraceae	Arctium	Sig	Unimodal	0.7772	0.79	0.5	0.29	Sig	Unimodal	0.6512	0.75	0.59	0.16	Unimodal	0.573205	0.86	0.51	0.35	Herbaceous	Native	Not.threatened	Common	Common
Arctium tomentosum	Arctium tomentosum Mill.	angiosperms	Asterales	Asteraceae	Arctium	Sig	Unimodal	0.4196	0.8	0.28	0.52	Sig	Unimodal	0.1916	0.66	0.22	0.44	Unimodal	0.390741	0.85	0.15	0.7	Herbaceous	Native	Not.threatened	Rare	Rather.rare
Arenaria serpyllifolia	Arenaria serpyllifolia L.	angiosperms	Caryophyllales	Caryophyllaceae	Arenaria	Sig	Unimodal	0.8468	0.82	0.45	0.37	Sig	Unimodal	0.5456	0.75	0.59	0.16	Unimodal	0.648841	0.92	0.44	0.48	Herbaceous	Native	Not.threatened	Common	Common
Aristolochia clematitis	Aristolochia clematitis L.	angiosperms	Piperales	Aristolochiaceae	Aristolochia	Sig	Increase	1	0.96	0.16	0.8	Sig	Unimodal	0.7244	0.93	0.4	0.53	Unimodal	0.744819	0.98	0.19	0.79	Herbaceous	Native	Not.threatened	Rare	Rare
Armeria maritima	Armeria maritima (Mill.) Willd.	angiosperms	Caryophyllales	Plumbaginaceae	Armeria	Sig	Increase	1	0.95	0.24	0.71	Sig	Unimodal	0.8132	0.91	0.47	0.44	Increase	1	1	0.34	0.66	Herbaceous	Native	Threatened	Rare	Rather.rare
Armoracia rusticana	Armoracia rusticana P.Gaertn., B.Mey. & Scherb.	angiosperms	Brassicales	Brassicaceae	Armoracia	Sig	Unimodal	0.2792	0.76	0.03	0.73	Sig	Decrease	0	0.68	0.02	0.66	Unimodal	0.343913	0.81	0.1	0.71	Herbaceous	Native	Not.threatened	Rare	Rather.rare
Arnica montana	Arnica montana L.	angiosperms	Asterales	Asteraceae	Arnica	Sig	Increase	1	0.93	0.07	0.86	Sig	Unimodal	0.5204	0.95	0.22	0.73	Unimodal	0.807176	0.98	0.16	0.82	Herbaceous	Native	Threatened	Rare	Rare
Arnoseris minima	Arnoseris minima (L.) Schweigg. & Körte	angiosperms	Asterales	Asteraceae	Arnoseris	Sig	Increase	1	0.9	0.12	0.78	Sig	Unimodal	0.6416	0.95	0.26	0.69	Unimodal	0.55625	0.97	0.26	0.71	Herbaceous	Native	Threatened	Rare	Rare
Aronia x prunifolia	Aronia × prunifolia (Marshall) Rehder	NA	NA	NA	NA	Sig	Unimodal	0.8132	0.9	0.18	0.72	Sig	Unimodal	0.5048	0.93	0.36	0.57	Unimodal	0.615169	0.97	0.23	0.74	Woody	Exotic	NA	NA	NA
Arrhenatherum elatius	Arrhenatherum elatius (L.) P.Beauv. ex J.Presl & C.Presl.	angiosperms	Poales	Poaceae	Arrhenatherum	Sig	Unimodal	0.3752	0.71	0.4	0.31	Sig	Unimodal	0.1352	0.65	0.26	0.39	Unimodal	0.399213	0.72	0.44	0.28	Herbaceous	Native	Not.known	Common	Common
Artemisia absinthium	Artemisia absinthium L.	angiosperms	Asterales	Asteraceae	Artemisia	Sig	Unimodal	0.494	0.83	0.45	0.38	Sig	Unimodal	0.314	0.7	0.31	0.39	Unimodal	0.442553	0.9	0.24	0.66	Herbaceous	Native	Threatened	Rare	Rather.rare
Artemisia biennis	Artemisia biennis Willd.	angiosperms	Asterales	Asteraceae	Artemisia	Sig	Unimodal	0.5384	0.81	0.49	0.32	Sig	Decrease	0	0.69	0	0.69	Unimodal	0.719608	0.96	0.36	0.6	Herbaceous	Exotic	NA	NA	NA
Artemisia campestris	Artemisia campestris L.	angiosperms	Asterales	Asteraceae	Artemisia	Sig	Increase	1	0.95	0.26	0.69	Sig	Decrease	0	0.64	0.48	0.16	Increase	1	1	0.19	0.81	Herbaceous	Native	Threatened	Rare	Rare
Artemisia maritima	Artemisia maritima L.	angiosperms	Asterales	Asteraceae	Artemisia	Sig	Increase	1	0.96	0.13	0.83	Sig	U-shaped	NA	NA	NA	NA	Increase	1	0.99	0.05	0.94	Herbaceous	Native	Threatened	Rare	Rather.rare
Artemisia verlotiorum	Artemisia verlotiorum Lamotte	angiosperms	Asterales	Asteraceae	Artemisia	Sig	Unimodal	0.3632	0.81	0.09	0.72	Sig	Decrease	0	0.67	0.02	0.65	Unimodal	0.4136	0.9	0.13	0.77	Herbaceous	Exotic	NA	NA	NA
Artemisia vulgaris	Artemisia vulgaris L.	angiosperms	Asterales	Asteraceae	Artemisia	Sig	Unimodal	0.524	0.77	0.52	0.25	Sig	Unimodal	0.4364	0.74	0.49	0.25	Unimodal	0.444754	0.79	0.43	0.36	Herbaceous	Native	Not.threatened	Common	Common
Arum italicum	Arum italicum Mill.	angiosperms	Alismatales	Araceae	Arum	Sig	Unimodal	0.4412	0.82	0.28	0.54	Sig	Decrease	0	0.65	0.24	0.41	Unimodal	0.402692	0.89	0.1	0.79	Herbaceous	Native	Not.threatened	Rare	Rather.rare
Arum maculatum	Arum maculatum L.	angiosperms	Alismatales	Araceae	Arum	Sig	Unimodal	0.4712	0.87	0.24	0.63	Sig	Unimodal	0.3824	0.86	0.11	0.75	Unimodal	0.317556	0.87	0	0.87	Herbaceous	Native	Not.threatened	Rare	Rather.rare
Asarum europaeum	Asarum europaeum L.	angiosperms	Piperales	Aristolochiaceae	Asarum	Sig	Increase	1	0.89	0.49	0.4	Sig	Increase	1	0.96	0.57	0.39	Increase	1	0.89	0.57	0.32	Herbaceous	Exotic	NA	NA	NA
Asparagus officinalis	Asparagus officinalis L.	angiosperms	Asparagales	Asparagaceae	Asparagus	Sig	Increase	1	0.94	0.27	0.67	Sig	Unimodal	0.4736	0.89	0.37	0.52	Unimodal	0.851571	0.98	0.28	0.7	Herbaceous	Native	Threatened	Common	Common
Asplenium adiantum-nigrum	Asplenium adiantum-nigrum L.	pteridophytes	Polypodiales	Aspleniaceae	Asplenium	Sig	Unimodal	0.2348	0.67	0.36	0.31	Sig	U-shaped	NA	NA	NA	NA	Unimodal	0.340526	0.84	0.05	0.79	Herbaceous	Native	Not.threatened	Rare	Rare
Asplenium ceterach	Ceterach officinarum Willd.	pteridophytes	Polypodiales	Aspleniaceae	Ceterach	Sig	Unimodal	0.2924	0.71	0.21	0.5	Sig	Decrease	0	0.67	0.22	0.45	Unimodal	0.26	0.85	0	0.85	Herbaceous	Native	Not.threatened	Rare	Very.rare
Asplenium ruta-muraria	Asplenium ruta-muraria L.	pteridophytes	Polypodiales	Aspleniaceae	Asplenium	Sig	Unimodal	0.3164	0.75	0.1	0.65	Sig	Decrease	0	0.67	0.18	0.49	Unimodal	0.280526	0.81	0.01	0.8	Herbaceous	Native	Not.threatened	Common	Common
Asplenium scolopendrium	Asplenium scolopendrium L.	pteridophytes	Polypodiales	Aspleniaceae	Asplenium	Sig	Unimodal	0.4796	0.81	0.41	0.4	Sig	Unimodal	0.3632	0.68	0.49	0.19	Unimodal	0.397778	0.88	0.12	0.76	Herbaceous	Native	Not.threatened	Common	Common
Asplenium trichomanes	Asplenium trichomanes L.	pteridophytes	Polypodiales	Aspleniaceae	Asplenium	Sig	Unimodal	0.3776	0.78	0.21	0.57	Sig	Decrease	0	0.66	0.4	0.26	Unimodal	0.29	0.82	0.01	0.81	Herbaceous	Native	Not.threatened	Rare	Rather.rare
Astragalus glycyphyllos	Astragalus glycyphyllos L.	angiosperms	Fabales	Fabaceae	Astragalus	Sig	Unimodal	0.5816	0.87	0.38	0.49	Sig	Unimodal	0.4892	0.77	0.56	0.21	Unimodal	0.50375	0.92	0.43	0.49	Herbaceous	Native	Not.threatened	Rare	Rare
Athyrium filix-femina	Athyrium filix-femina (L.) Roth	pteridophytes	Polypodiales	Aspleniaceae	Athyrium	Sig	Unimodal	0.6104	0.88	0.27	0.61	Sig	Unimodal	0.5276	0.91	0.36	0.55	Unimodal	0.434	0.85	0.28	0.57	Herbaceous	Native	Not.threatened	Common	Common
Atriplex hortensis	Atriplex hortensis L.	angiosperms	Caryophyllales	Amaranthaceae	Atriplex	Sig	Unimodal	0.4628	0.76	0.47	0.29	Sig	Decrease	0	0.65	0.05	0.6	Unimodal	0.5	0.9	0.47	0.43	Herbaceous	Exotic	NA	NA	NA
Atriplex littoralis	Atriplex littoralis L.	angiosperms	Caryophyllales	Amaranthaceae	Atriplex	Sig	Increase	1	0.95	0.4	0.55	Sig	U-shaped	NA	NA	NA	NA	Increase	1	1	0.24	0.76	Herbaceous	Native	Not.threatened	Rare	Rather.rare
Atriplex micrantha	Atriplex micrantha Ledeb.	angiosperms	Caryophyllales	Amaranthaceae	Atriplex	Sig	Unimodal	0.2312	0.77	0	0.77	Sig	Unimodal	0.1556	0.83	0	0.83	Decrease	0	0.65	0	0.65	Herbaceous	Exotic	NA	NA	NA
Atriplex patula	Atriplex patula L.	angiosperms	Caryophyllales	Amaranthaceae	Atriplex	Sig	Unimodal	0.4544	0.75	0.46	0.29	Sig	Unimodal	0.2264	0.67	0.25	0.42	Unimodal	0.492632	0.8	0.55	0.25	Herbaceous	Native	Not.threatened	Common	Common
Atriplex portulacoides	Atriplex portulacoides L.	angiosperms	Caryophyllales	Amaranthaceae	Atriplex	Sig	Increase	1	0.97	0.24	0.73	Sig	U-shaped	NA	NA	NA	NA	Increase	1	1	0.11	0.89	Herbaceous	Native	Threatened	Rare	Rather.rare
Atriplex prostrata	Atriplex prostrata Boucher ex DC.	angiosperms	Caryophyllales	Amaranthaceae	Atriplex	Sig	Unimodal	0.6212	0.71	0.58	0.13	Sig	Decrease	0	0.68	0.1	0.58	Increase	1	0.95	0.49	0.46	Herbaceous	Native	Not.threatened	Common	Common
Atropa bella-donna	Atropa bella-donna L.	angiosperms	Solanales	Solanaceae	Atropa	Sig	Increase	1	0.65	0.63	0.02	Sig	Increase	1	0.91	0.6	0.31	Decrease	0	0.65	0.08	0.57	Herbaceous	Native	Threatened	Rare	Very.rare
Aucuba japonica	Aucuba japonica Thunb.	angiosperms	Garryales	Garryaceae	Aucuba	Sig	Unimodal	0.3992	0.76	0.3	0.46	Sig	Decrease	0	0.64	0.57	0.07	Unimodal	0.228947	0.88	0	0.88	Woody	Exotic	NA	NA	NA
Avena fatua	Avena fatua L.	angiosperms	Poales	Poaceae	Avena	Sig	Unimodal	0.1136	0.66	0.32	0.34	Sig	Decrease	0	0.68	0.08	0.6	Unimodal	0.365532	0.8	0.17	0.63	Herbaceous	Native	Threatened	Rare	Rather.rare
Avena sativa	Avena sativa L.	angiosperms	Poales	Poaceae	Avena	Sig	Unimodal	0.5	0.78	0.52	0.26	Sig	Decrease	0	0.64	0.41	0.23	Unimodal	0.447442	0.9	0.26	0.64	Herbaceous	Exotic	NA	NA	NA
Azolla filiculoides	Azolla filiculoides Lam.	pteridophytes	Salviniales	Salviniaceae	Azolla	Sig	Unimodal	0.2888	0.7	0.22	0.48	Sig	Decrease	0	0.67	0.05	0.62	Unimodal	0.389608	0.76	0.34	0.42	Herbaceous	Native	Not.threatened	Common	Common
Baldellia ranunculoides	Baldellia ranunculoides (L.) Parl.	angiosperms	Alismatales	Alismataceae	Baldellia	Sig	Unimodal	0.9044	0.87	0.04	0.83	Sig	Unimodal	0.4604	0.94	0.13	0.81	Unimodal	0.753	0.98	0.09	0.89	Herbaceous	Native	Threatened	Rare	Rather.rare
Ballota nigra	Ballota nigra L.	angiosperms	Lamiales	Lamiaceae	Ballota	Sig	Unimodal	0.62	0.86	0.36	0.5	Sig	Unimodal	0.3572	0.82	0.12	0.7	Unimodal	0.640476	0.95	0.38	0.57	Herbaceous	Native	Not.threatened	Common	Common
Barbarea intermedia	Barbarea intermedia Boreau	angiosperms	Brassicales	Brassicaceae	Barbarea	Sig	Unimodal	0.464	0.85	0.29	0.56	Sig	Unimodal	0.3212	0.75	0.16	0.59	Unimodal	0.4025	0.89	0.12	0.77	Herbaceous	Native	Not.threatened	Rare	Rather.rare
Barbarea stricta	Barbarea stricta Andrz. ex Besser	angiosperms	Brassicales	Brassicaceae	Barbarea	Sig	Unimodal	0.5552	0.89	0.33	0.56	Sig	Unimodal	0.2492	0.74	0.04	0.7	Unimodal	0.604483	0.96	0.33	0.63	Herbaceous	Native	Not.threatened	Common	Common
Barbarea vulgaris	Barbarea vulgaris R.Br.	angiosperms	Brassicales	Brassicaceae	Barbarea	Sig	Unimodal	0.5	0.8	0.5	0.3	Sig	Unimodal	0.3284	0.71	0.33	0.38	Unimodal	0.454308	0.85	0.37	0.48	Herbaceous	Native	Not.threatened	Common	Common
Bellis perennis	Bellis perennis L.	angiosperms	Asterales	Asteraceae	Bellis	Sig	Unimodal	0.5108	0.75	0.54	0.21	Sig	Unimodal	0.236	0.65	0.47	0.18	Unimodal	0.497561	0.81	0.54	0.27	Herbaceous	Native	Not.threatened	Common	Common
Berberis aquifolium	Berberis aquifolium Pursh	angiosperms	Ranunculales	Berberidaceae	Berberis	Sig	Unimodal	0.6236	0.86	0.38	0.48	Sig	Unimodal	0.5672	0.85	0.51	0.34	Unimodal	0.445714	0.9	0.26	0.64	Woody	Exotic	NA	NA	NA
Berberis julianae	Berberis julianae C.K.Schneid.	angiosperms	Ranunculales	Berberidaceae	Berberis	Sig	Unimodal	0.5732	0.87	0.36	0.51	Sig	Increase	1	0.84	0.56	0.28	Unimodal	0.3935	0.9	0.08	0.82	Woody	Exotic	NA	NA	NA
Berberis thunbergii	Berberis thunbergii DC.	angiosperms	Ranunculales	Berberidaceae	Berberis	Sig	Increase	1	0.94	0.36	0.58	Sig	Increase	1	0.97	0.51	0.46	Unimodal	0.707571	0.95	0.41	0.54	Woody	Exotic	NA	NA	NA
Berberis vulgaris	Berberis vulgaris L.	angiosperms	Ranunculales	Berberidaceae	Berberis	Sig	Increase	1	0.9	0.05	0.85	Sig	Unimodal	0.5336	0.95	0.21	0.74	Unimodal	0.683571	0.98	0.1	0.88	Woody	Native	Not.threatened	Rare	Rather.rare
Berteroa incana	Berteroa incana (L.) DC.	angiosperms	Brassicales	Brassicaceae	Berteroa	Sig	Unimodal	0.4832	0.83	0.4	0.43	Sig	Unimodal	0.3836	0.77	0.31	0.46	Unimodal	0.392069	0.85	0.16	0.69	Herbaceous	Native	Not.threatened	Common	Common
Berula erecta	Berula erecta (Huds.) Coville	angiosperms	Apiales	Apiaceae	Berula	Sig	Unimodal	0.4928	0.77	0.51	0.26	Sig	Unimodal	0.1724	0.66	0.2	0.46	Unimodal	0.537162	0.84	0.52	0.32	Herbaceous	Native	Not.threatened	Common	Common
Beta vulgaris	Beta vulgaris L.	angiosperms	Caryophyllales	Amaranthaceae	Beta	Sig	Increase	1	0.8	0.57	0.23	Sig	Decrease	0	0.68	0.08	0.6	Increase	1	0.99	0.47	0.52	Herbaceous	Exotic	NA	NA	NA
Betula pendula	Betula pendula Roth	angiosperms	Fagales	Betulaceae	Betula	Sig	Unimodal	0.7508	0.85	0.28	0.57	Sig	Unimodal	0.6032	0.89	0.36	0.53	Unimodal	0.532419	0.87	0.47	0.4	Woody	Native	Not.threatened	Common	Common
Betula pubescens	Betula pubescens Ehrh.	angiosperms	Fagales	Betulaceae	Betula	Sig	Unimodal	0.7268	0.86	0.25	0.61	Sig	Unimodal	0.5324	0.9	0.37	0.53	Unimodal	0.604444	0.9	0.43	0.47	Woody	Native	Not.threatened	Common	Common
Bidens cernua	Bidens cernua L.	angiosperms	Asterales	Asteraceae	Bidens	Sig	Unimodal	0.6536	0.84	0.42	0.42	Sig	Decrease	0	0.66	0.16	0.5	Unimodal	0.751905	0.96	0.36	0.6	Herbaceous	Native	Not.threatened	Common	Common
Bidens connata	Bidens connata Muhl. ex Willd.	angiosperms	Asterales	Asteraceae	Bidens	Sig	Unimodal	0.6788	0.79	0.5	0.29	Sig	Decrease	0	0.65	0.27	0.38	Unimodal	0.73381	0.95	0.43	0.52	Herbaceous	Exotic	NA	NA	NA
Bidens frondosa	Bidens frondosa L.	angiosperms	Asterales	Asteraceae	Bidens	Sig	Unimodal	0.5312	0.8	0.49	0.31	Sig	Unimodal	0.3932	0.74	0.39	0.35	Unimodal	0.495211	0.85	0.5	0.35	Herbaceous	Exotic	NA	NA	NA
Bidens radiata	Bidens radiata Thuill.	angiosperms	Asterales	Asteraceae	Bidens	Sig	Increase	1	0.94	0.35	0.59	Sig	Decrease	0	0.66	0	0.66	Increase	1	1	0.23	0.77	Herbaceous	Native	Not.threatened	Rare	Rare
Bidens tripartita	Bidens tripartita L.	angiosperms	Asterales	Asteraceae	Bidens	Sig	Unimodal	0.6212	0.82	0.45	0.37	Sig	Unimodal	0.3092	0.7	0.3	0.4	Unimodal	0.665495	0.92	0.44	0.48	Herbaceous	Native	Not.threatened	Common	Common
Blackstonia perfoliata	Blackstonia perfoliata (L.) Huds.	angiosperms	Gentianales	Gentianaceae	Blackstonia	Sig	Increase	1	0.95	0.25	0.7	Sig	Unimodal	0.3656	0.75	0.32	0.43	Increase	1	0.99	0.18	0.81	Herbaceous	Exotic	NA	NA	NA
Blysmus compressus	Blysmus compressus (L.) Panz. ex Link	angiosperms	Poales	Cyperaceae	Blysmus	Sig	Increase	1	0.93	0.03	0.9	Sig	Increase	1	0.99	0.45	0.54	Increase	1	0.99	0.09	0.9	Herbaceous	Native	Threatened	Rare	Rare
Blysmus rufus	Blysmus rufus (Huds.) Link	angiosperms	Poales	Cyperaceae	Blysmus	Sig	Increase	1	0.83	0	0.83	NA	NA	NA	NA	NA	NA	NA	NA	NA	NA	NA	Herbaceous	Native	Threatened	Rare	Very.rare
Bolboschoenus laticarpus	Bolboschoenus laticarpus Marhold, Hroudová, Duchácek & Zákr.	angiosperms	Poales	Cyperaceae	Bolboschoenus	Sig	Unimodal	0.5048	0.8	0.5	0.3	Sig	Unimodal	0.0872	0.65	0.22	0.43	Unimodal	0.581714	0.9	0.48	0.42	Herbaceous	Exotic	NA	NA	NA
Bolboschoenus maritimus	Bolboschoenus maritimus (L.) Palla	angiosperms	Poales	Cyperaceae	Bolboschoenus	Sig	Increase	1	0.7	0.61	0.09	Sig	Decrease	0	0.68	0.09	0.59	Increase	1	0.92	0.52	0.4	Herbaceous	Native	Not.threatened	Rare	Rare
Borago officinalis	Borago officinalis L.	angiosperms	Boraginales	Boraginaceae	Borago	Sig	Unimodal	0.3872	0.78	0.21	0.57	Sig	Unimodal	0.0704	0.65	0.22	0.43	Unimodal	0.375116	0.83	0.14	0.69	Herbaceous	Exotic	NA	NA	NA
Botrychium lunaria	Botrychium lunaria (L.) Sw.	pteridophytes	Ophioglossales	Ophioglossaceae	Botrychium	Sig	Increase	1	0.86	0.01	0.85	Sig	Unimodal	0.4832	0.93	0.27	0.66	Unimodal	0.87449	0.93	0.01	0.92	Herbaceous	Native	Threatened	Rare	Rare
Brachypodium pinnatum	Brachypodium pinnatum (L.) P.Beauv.	angiosperms	Poales	Poaceae	Brachypodium	Sig	Unimodal	0.4256	0.89	0.04	0.85	Sig	Unimodal	0.3008	0.89	0	0.89	Unimodal	0.248	0.92	0	0.92	Herbaceous	Native	Not.threatened	Rare	Rare
Brachypodium sylvaticum	Brachypodium sylvaticum (Huds.) P.Beauv.	angiosperms	Poales	Poaceae	Brachypodium	Sig	Unimodal	0.5336	0.91	0.18	0.73	Sig	Unimodal	0.4676	0.94	0.17	0.77	Unimodal	0.293548	0.88	0	0.88	Herbaceous	Native	Not.threatened	Rare	Rather.rare
Brassica napus	Brassica napus L.	angiosperms	Brassicales	Brassicaceae	Brassica	Sig	Unimodal	0.4232	0.77	0.35	0.42	Sig	Decrease	0	0.65	0.15	0.5	Unimodal	0.486912	0.85	0.48	0.37	Herbaceous	Native	Not.threatened	Common	Common
Brassica nigra	Brassica nigra (L.) K.Koch	angiosperms	Brassicales	Brassicaceae	Brassica	Sig	Unimodal	0.3692	0.73	0.34	0.39	Sig	Decrease	0	0.67	0.21	0.46	Unimodal	0.432982	0.81	0.37	0.44	Herbaceous	Native	Not.threatened	Common	Common
Brassica oleracea	Brassica oleracea L.	angiosperms	Brassicales	Brassicaceae	Brassica	Sig	Unimodal	0.266	0.78	0	0.78	Sig	Decrease	0	0.66	0.07	0.59	Unimodal	0.1832	0.83	0	0.83	Herbaceous	Native	Not.threatened	Rare	Rather.rare
Brassica rapa	Brassica rapa L.	angiosperms	Brassicales	Brassicaceae	Brassica	Sig	Unimodal	0.3512	0.73	0.26	0.47	Sig	Decrease	0	0.67	0.15	0.52	Unimodal	0.44125	0.82	0.38	0.44	Herbaceous	Native	Not.threatened	Common	Common
Briza maxima	Briza maxima L.	angiosperms	Poales	Poaceae	Briza	Sig	Decrease	0	0.64	0.53	0.11	Sig	Decrease	0	0.64	0.57	0.07	Unimodal	0.281935	0.79	0.02	0.77	Herbaceous	Exotic	NA	NA	NA
Briza media	Briza media L.	angiosperms	Poales	Poaceae	Briza	Sig	Unimodal	0.6548	0.87	0.33	0.54	Sig	Unimodal	0.4484	0.83	0.39	0.44	Unimodal	0.557551	0.95	0.34	0.61	Herbaceous	Native	Threatened	Rare	Rather.rare
Bromopsis erecta	Bromus erectus Huds.	angiosperms	Poales	Poaceae	Bromus	Sig	Unimodal	0.5528	0.86	0.38	0.48	Sig	Unimodal	0.3308	0.87	0.02	0.85	Unimodal	0.641647	0.89	0.49	0.4	Herbaceous	Native	Threatened	Rare	Very.rare
Bromopsis inermis	Bromus inermis Leyss.	angiosperms	Poales	Poaceae	Bromus	Sig	Unimodal	0.4508	0.82	0.32	0.5	Sig	Decrease	0	0.64	0.46	0.18	Unimodal	0.399216	0.89	0.11	0.78	Herbaceous	Native	Not.threatened	Rare	Rather.rare
Bromus hordeaceus	Bromus hordeaceus L.	angiosperms	Poales	Poaceae	Bromus	Sig	Unimodal	0.602	0.79	0.49	0.3	Sig	Unimodal	0.374	0.74	0.36	0.38	Unimodal	0.56	0.86	0.51	0.35	Herbaceous	Native	Not.threatened	Common	Common
Bromus racemosus	Bromus racemosus L.	angiosperms	Poales	Poaceae	Bromus	Sig	Unimodal	0.5204	0.87	0.37	0.5	Sig	Unimodal	0.0992	0.66	0.01	0.65	Unimodal	0.607975	0.96	0.32	0.64	Herbaceous	Native	Threatened	Rare	Rather.rare
Bromus secalinus	Bromus secalinus L.	angiosperms	Poales	Poaceae	Bromus	Sig	Unimodal	0.5528	0.85	0.42	0.43	Sig	Unimodal	0.2612	0.64	0.59	0.05	Unimodal	0.520395	0.93	0.4	0.53	Herbaceous	Native	Threatened	Rare	Rare
Brunnera macrophylla	Brunnera macrophylla (Adams) I.M.Johnst.	angiosperms	Boraginales	Boraginaceae	Brunnera	Sig	Unimodal	0.3488	0.76	0.17	0.59	Sig	Decrease	0	0.68	0.27	0.41	Unimodal	0.353429	0.86	0.05	0.81	Herbaceous	Exotic	NA	NA	NA
Bryonia dioica	Bryonia cretica (Jacq.) Tutin	angiosperms	Cucurbitales	Cucurbitaceae	Bryonia	Sig	Unimodal	0.71	0.83	0.44	0.39	Sig	Unimodal	0.3728	0.77	0.28	0.49	Unimodal	0.658384	0.92	0.43	0.49	Herbaceous	Native	Not.threatened	Common	Common
Buddleja davidii	Buddleja davidii Franch.	angiosperms	Lamiales	Scrophulariaceae	Buddleja	Sig	Unimodal	0.3752	0.76	0.26	0.5	Sig	Decrease	0	0.67	0.41	0.26	Unimodal	0.3335	0.84	0.03	0.81	Woody	Exotic	NA	NA	NA
Bunias orientalis	Bunias orientalis L.	angiosperms	Brassicales	Brassicaceae	Bunias	Sig	Unimodal	0.5012	0.86	0.4	0.46	Sig	Unimodal	0.4832	0.81	0.51	0.3	Unimodal	0.237308	0.89	0	0.89	Herbaceous	Native	Not.threatened	Rare	Rare
Bunium bulbocastanum	Bunium bulbocastanum L.	angiosperms	Apiales	Apiaceae	Bunium	Sig	Increase	1	0.96	0.18	0.78	Sig	Increase	1	0.87	0.56	0.31	Increase	1	1	0.19	0.81	Herbaceous	Native	Threatened	Rare	Rare
Bupleurum tenuissimum	Bupleurum tenuissimum L.	angiosperms	Apiales	Apiaceae	Bupleurum	Sig	Increase	1	0.96	0.24	0.72	Sig	Decrease	0	0.66	0	0.66	Increase	1	1	0.13	0.87	Herbaceous	Native	Threatened	Rare	Rare
Butomus umbellatus	Butomus umbellatus L.	angiosperms	Alismatales	Butomaceae	Butomus	Sig	Unimodal	0.236	0.67	0.28	0.39	Sig	Decrease	0	0.67	0.08	0.59	Unimodal	0.430435	0.74	0.48	0.26	Herbaceous	Native	Not.threatened	Common	Common
Buxus sempervirens	Buxus sempervirens L.	angiosperms	Buxales	Buxaceae	Buxus	Sig	Unimodal	0.6524	0.89	0.28	0.61	Sig	Unimodal	0.5456	0.94	0.3	0.64	Unimodal	0.382456	0.86	0.1	0.76	Woody	Exotic	NA	NA	NA
Cakile maritima	Cakile maritima Scop.	angiosperms	Brassicales	Brassicaceae	Cakile	Sig	Increase	1	0.95	0.16	0.79	Sig	Unimodal	0.2336	0.68	0.19	0.49	Increase	1	1	0.08	0.92	Herbaceous	Native	Not.threatened	Rare	Rather.rare
Calamagrostis canescens	Calamagrostis canescens (Weber) Roth	angiosperms	Poales	Poaceae	Calamagrostis	Sig	Unimodal	0.6296	0.88	0.27	0.61	Sig	Unimodal	0.4388	0.88	0.24	0.64	Unimodal	0.56125	0.93	0.39	0.54	Herbaceous	Native	Not.threatened	Common	Common
Calamagrostis epigejos	Calamagrostis epigejos (L.) Roth	angiosperms	Poales	Poaceae	Calamagrostis	Sig	Increase	1	0.9	0.29	0.61	Sig	Unimodal	0.6764	0.88	0.46	0.42	Unimodal	0.724412	0.94	0.37	0.57	Herbaceous	Native	Not.threatened	Common	Common
Calamagrostis stricta	Calamagrostis stricta (Timm) Koeler	angiosperms	Poales	Poaceae	Calamagrostis	Sig	Increase	1	0.94	0.31	0.63	Sig	Decrease	0	0.64	0.41	0.23	Unimodal	0.821633	0.99	0.16	0.83	Herbaceous	Native	Threatened	Rare	Rare
Calendula officinalis	Calendula officinalis L.	angiosperms	Asterales	Asteraceae	Calendula	Sig	Unimodal	0.3656	0.77	0.19	0.58	Sig	Decrease	0	0.68	0.27	0.41	Unimodal	0.343125	0.88	0.02	0.86	Herbaceous	Exotic	NA	NA	NA
Calla palustris	Calla palustris L.	angiosperms	Alismatales	Araceae	Calla	Sig	Unimodal	0.6632	0.9	0.2	0.7	Sig	Unimodal	0.4832	0.86	0.45	0.41	Unimodal	0.594853	0.97	0.24	0.73	Herbaceous	Native	Not.threatened	Rare	Rather.rare
Callitriche brutia	Callitriche brutia Petagna	angiosperms	Lamiales	Plantaginaceae	Callitriche	Sig	Unimodal	0.5768	0.89	0.3	0.59	Sig	Unimodal	0.4052	0.9	0.1	0.8	Unimodal	0.581644	0.91	0.46	0.45	Herbaceous	Native	Not.threatened	Common	Common
Callitriche obtusangula	Callitriche obtusangula Le Gall ex Hegelm.	angiosperms	Lamiales	Plantaginaceae	Callitriche	Sig	Unimodal	0.3776	0.76	0.25	0.51	Sig	Unimodal	0.1916	0.67	0.12	0.55	Unimodal	0.384746	0.77	0.3	0.47	Herbaceous	Native	Not.threatened	Common	Common
Callitriche platycarpa	Callitriche platycarpa Kütz.	angiosperms	Lamiales	Plantaginaceae	Callitriche	Sig	Unimodal	0.434	0.77	0.37	0.4	Sig	Unimodal	0.2564	0.71	0.12	0.59	Unimodal	0.448429	0.79	0.44	0.35	Herbaceous	Native	Not.threatened	Common	Common
Callitriche stagnalis	Callitriche stagnalis Scop.	angiosperms	Lamiales	Plantaginaceae	Callitriche	Sig	Increase	1	0.9	0.08	0.82	Sig	Unimodal	0.6224	0.95	0.22	0.73	Unimodal	0.713652	0.97	0.27	0.7	Herbaceous	Native	Not.threatened	Common	Common
Calluna vulgaris	Calluna vulgaris (L.) Hull	angiosperms	Ericales	Ericaceae	Calluna	Sig	Unimodal	0.8084	0.84	0.16	0.68	Sig	Unimodal	0.632	0.9	0.26	0.64	Unimodal	0.614	0.9	0.44	0.46	Woody	Native	Not.threatened	Common	Common
Caltha palustris	Caltha palustris L.	angiosperms	Ranunculales	Ranunculaceae	Caltha	Sig	Unimodal	0.518	0.82	0.43	0.39	Sig	Unimodal	0.2816	0.71	0.2	0.51	Unimodal	0.53	0.89	0.45	0.44	Herbaceous	Native	Not.threatened	Common	Common
Campanula glomerata	Campanula glomerata L.	angiosperms	Asterales	Campanulaceae	Campanula	Sig	Increase	1	0.69	0.61	0.08	Sig	Decrease	0	0.65	0.2	0.45	Increase	1	0.9	0.58	0.32	Herbaceous	Native	Threatened	Rare	Very.rare
Campanula patula	Campanula patula L.	angiosperms	Asterales	Campanulaceae	Campanula	Sig	Unimodal	0.4772	0.86	0.32	0.54	Sig	Unimodal	0.4028	0.73	0.45	0.28	Unimodal	0.263462	0.91	0	0.91	Herbaceous	Native	Not.threatened	Rare	Very.rare
Campanula persicifolia	Campanula persicifolia L.	angiosperms	Asterales	Campanulaceae	Campanula	Sig	Unimodal	0.632	0.84	0.42	0.42	Sig	Unimodal	0.6476	0.82	0.54	0.28	Unimodal	0.401556	0.9	0.09	0.81	Herbaceous	Native	Not.threatened	Rare	Rather.rare
Campanula portenschlagiana	Campanula portenschlagiana Schult.	angiosperms	Asterales	Campanulaceae	Campanula	Sig	Unimodal	0.2732	0.73	0.06	0.67	Sig	Decrease	0	0.69	0.02	0.67	Unimodal	0.294286	0.86	0	0.86	Herbaceous	Exotic	NA	NA	NA
Campanula poscharskyana	Campanula poscharskyana Degen	angiosperms	Asterales	Campanulaceae	Campanula	Sig	Unimodal	0.3056	0.75	0.07	0.68	Sig	Decrease	0	0.69	0.11	0.58	Unimodal	0.306786	0.86	0.01	0.85	Herbaceous	Exotic	NA	NA	NA
Campanula rapunculoides	Campanula rapunculoides L.	angiosperms	Asterales	Campanulaceae	Campanula	Sig	Unimodal	0.5396	0.84	0.42	0.42	Sig	Unimodal	0.4964	0.78	0.56	0.22	Unimodal	0.388462	0.9	0.07	0.83	Herbaceous	Native	Not.threatened	Common	Common
Campanula rapunculus	Campanula rapunculus L.	angiosperms	Asterales	Campanulaceae	Campanula	Sig	Unimodal	0.4448	0.86	0.2	0.66	Sig	Unimodal	0.344	0.84	0.06	0.78	Unimodal	0.328182	0.85	0.02	0.83	Herbaceous	Native	Threatened	Rare	Rather.rare
Campanula rotundifolia	Campanula rotundifolia L.	angiosperms	Asterales	Campanulaceae	Campanula	Sig	Unimodal	0.7352	0.86	0.28	0.58	Sig	Unimodal	0.5864	0.91	0.37	0.54	Unimodal	0.5468	0.91	0.44	0.47	Herbaceous	Native	Not.threatened	Common	Common
Campanula trachelium	Campanula trachelium L.	angiosperms	Asterales	Campanulaceae	Campanula	Sig	Unimodal	0.5516	0.88	0.31	0.57	Sig	Unimodal	0.4652	0.84	0.42	0.42	Unimodal	0.41	0.92	0.07	0.85	Herbaceous	Native	Not.threatened	Rare	Rather.rare
Cannabis sativa	Cannabis sativa L.	angiosperms	Rosales	Cannabaceae	Cannabis	Sig	Unimodal	0.4796	0.77	0.5	0.27	Sig	Unimodal	0.2564	0.7	0.18	0.52	Unimodal	0.425686	0.86	0.25	0.61	Herbaceous	Exotic	NA	NA	NA
Capsella bursa-pastoris	Capsella bursa-pastoris (L.) Medik.	angiosperms	Brassicales	Brassicaceae	Capsella	Sig	Unimodal	0.488	0.73	0.55	0.18	Sig	Unimodal	0.278	0.66	0.47	0.19	Unimodal	0.47	0.78	0.5	0.28	Herbaceous	Native	Not.threatened	Common	Common
Cardamine amara	Cardamine amara L.	angiosperms	Brassicales	Brassicaceae	Cardamine	Sig	Unimodal	0.572	0.91	0.19	0.72	Sig	Unimodal	0.3608	0.91	0.02	0.89	Unimodal	0.6116	0.95	0.37	0.58	Herbaceous	Native	Not.threatened	Rare	Rather.rare
Cardamine bulbifera	Cardamine bulbifera (L.) Crantz	angiosperms	Brassicales	Brassicaceae	Cardamine	Sig	Unimodal	0.5816	0.88	0.31	0.57	Sig	Unimodal	0.6572	0.9	0.46	0.44	Unimodal	0.549286	0.74	0.6	0.14	Herbaceous	Exotic	NA	NA	NA
Cardamine corymbosa	Cardamine corymbosa Hook.f.	angiosperms	Brassicales	Brassicaceae	Cardamine	Sig	Unimodal	0.3068	0.78	0.04	0.74	Sig	Decrease	0	0.67	0.12	0.55	Unimodal	0.2275	0.85	0	0.85	Herbaceous	Exotic	NA	NA	NA
Cardamine flexuosa	Cardamine flexuosa With.	angiosperms	Brassicales	Brassicaceae	Cardamine	Sig	Unimodal	0.6272	0.86	0.31	0.55	Sig	Unimodal	0.5852	0.89	0.43	0.46	Unimodal	0.427838	0.86	0.25	0.61	Herbaceous	Native	Not.threatened	Common	Common
Cardamine hirsuta	Cardamine hirsuta L.	angiosperms	Brassicales	Brassicaceae	Cardamine	Sig	Unimodal	0.5156	0.76	0.54	0.22	Sig	Unimodal	0.3584	0.69	0.45	0.24	Unimodal	0.465208	0.8	0.47	0.33	Herbaceous	Native	Not.threatened	Common	Common
Cardamine impatiens	Cardamine impatiens L.	angiosperms	Brassicales	Brassicaceae	Cardamine	Sig	Unimodal	0.806	0.9	0.14	0.76	Sig	Increase	1	0.97	0.23	0.74	Unimodal	0.453437	0.89	0.31	0.58	Herbaceous	Native	Not.threatened	Rare	Rather.rare
Cardamine occulta	Cardamine flexuosa With.	angiosperms	Brassicales	Brassicaceae	Cardamine	Sig	Unimodal	0.2804	0.72	0.13	0.59	Sig	Decrease	0	0.68	0.25	0.43	Unimodal	0.243158	0.81	0	0.81	Herbaceous	Exotic	NA	NA	NA
Cardamine pratensis	Cardamine pratensis L.	angiosperms	Brassicales	Brassicaceae	Cardamine	Sig	Unimodal	0.5144	0.79	0.49	0.3	Sig	Unimodal	0.332	0.72	0.3	0.42	Unimodal	0.507164	0.82	0.53	0.29	Herbaceous	Native	Not.threatened	Common	Common
Carduus crispus	Carduus crispus Guirão ex Nyman	angiosperms	Asterales	Asteraceae	Carduus	Sig	Unimodal	0.5588	0.83	0.43	0.4	Sig	Unimodal	0.404	0.74	0.43	0.31	Unimodal	0.542069	0.9	0.46	0.44	Herbaceous	Native	Not.threatened	Common	Common
Carduus nutans	Carduus nutans L.	angiosperms	Asterales	Asteraceae	Carduus	Sig	Unimodal	0.7784	0.87	0.36	0.51	Sig	Unimodal	0.3332	0.77	0.16	0.61	Unimodal	0.671635	0.96	0.31	0.65	Herbaceous	Native	Not.threatened	Common	Common
Carex acuta	Carex acuta L.	angiosperms	Poales	Cyperaceae	Carex	Sig	Unimodal	0.4808	0.81	0.42	0.39	Sig	Unimodal	0.242	0.72	0.06	0.66	Unimodal	0.520303	0.87	0.49	0.38	Herbaceous	Native	Not.threatened	Common	Common
Carex acutiformis	Carex acutiformis Ehrh.	angiosperms	Poales	Cyperaceae	Carex	Sig	Unimodal	0.5672	0.85	0.37	0.48	Sig	Unimodal	0.356	0.81	0.13	0.68	Unimodal	0.554	0.92	0.43	0.49	Herbaceous	Native	Not.threatened	Common	Common
Carex appropinquata	Carex appropinquata Schumach.	angiosperms	Poales	Cyperaceae	Carex	Sig	Unimodal	0.7496	0.89	0.23	0.66	Sig	Unimodal	0.398	0.89	0.12	0.77	Increase	1	0.98	0.34	0.64	Herbaceous	Native	Threatened	Rare	Very.rare
Carex aquatilis	Carex aquatilis Wahlenb.	angiosperms	Poales	Cyperaceae	Carex	Sig	Unimodal	0.6236	0.92	0.1	0.82	Sig	Unimodal	0.2504	0.83	0	0.83	Unimodal	0.617627	0.97	0.08	0.89	Herbaceous	Native	Threatened	Rare	Rare
Carex arenaria	Carex arenaria L.	angiosperms	Poales	Cyperaceae	Carex	Sig	Increase	1	0.89	0.11	0.78	Sig	Unimodal	0.662	0.92	0.31	0.61	Unimodal	0.743649	0.96	0.24	0.72	Herbaceous	Native	Not.threatened	Common	Common
Carex brizoides	Carex brizoides L.	angiosperms	Poales	Cyperaceae	Carex	Sig	Increase	1	0.93	0.42	0.51	Sig	Increase	1	0.99	0.43	0.56	Unimodal	0.402766	0.72	0.45	0.27	Herbaceous	Native	Not.threatened	Rare	Rare
Carex buxbaumii	Carex buxbaumii Wahlenb.	angiosperms	Poales	Cyperaceae	Carex	Sig	Increase	1	0.96	0.25	0.71	Sig	Unimodal	0.1088	0.66	0.01	0.65	Increase	1	1	0.15	0.85	Herbaceous	Native	Threatened	Rare	Very.rare
Carex caryophyllea	Carex caryophyllea Latourr.	angiosperms	Poales	Cyperaceae	Carex	Sig	Unimodal	0.776	0.9	0.14	0.76	Sig	Unimodal	0.4856	0.93	0.28	0.65	Unimodal	0.593662	0.97	0.2	0.77	Herbaceous	Native	Threatened	Rare	Rare
Carex diandra	Carex diandra Schrank	angiosperms	Poales	Cyperaceae	Carex	Sig	Unimodal	0.6728	0.9	0.08	0.82	Sig	Unimodal	0.362	0.85	0.09	0.76	Unimodal	0.566	0.96	0.04	0.92	Herbaceous	Native	Threatened	Rare	Rare
Carex distans	Carex distans L.	angiosperms	Poales	Cyperaceae	Carex	Sig	Increase	1	0.94	0.26	0.68	Sig	Decrease	0	0.67	0.16	0.51	Increase	1	1	0.16	0.84	Herbaceous	Native	Not.threatened	Rare	Rather.rare
Carex disticha	Carex disticha Huds.	angiosperms	Poales	Cyperaceae	Carex	Sig	Unimodal	0.5204	0.79	0.5	0.29	Sig	Unimodal	0.1328	0.65	0.18	0.47	Unimodal	0.582714	0.88	0.48	0.4	Herbaceous	Native	Not.threatened	Common	Common
Carex divulsa	Carex divulsa Stokes	angiosperms	Poales	Cyperaceae	Carex	Sig	Unimodal	0.5204	0.9	0.26	0.64	Sig	Unimodal	0.4628	0.92	0.25	0.67	Unimodal	0.255714	0.92	0	0.92	Herbaceous	Native	Not.threatened	Rare	Rare
Carex echinata	Carex echinata Murray	angiosperms	Poales	Cyperaceae	Carex	Sig	Unimodal	0.74	0.89	0.08	0.81	Sig	Unimodal	0.5048	0.93	0.34	0.59	Unimodal	0.603171	0.97	0.16	0.81	Herbaceous	Native	Not.threatened	Common	Common
Carex elata	Carex elata All.	angiosperms	Poales	Cyperaceae	Carex	Sig	Unimodal	0.6116	0.9	0.19	0.71	Sig	Unimodal	0.4076	0.89	0.12	0.77	Unimodal	0.5768	0.96	0.3	0.66	Herbaceous	Native	Not.threatened	Common	Common
Carex elongata	Carex elongata L.	angiosperms	Poales	Cyperaceae	Carex	Sig	Unimodal	0.56	0.91	0.14	0.77	Sig	Unimodal	0.4112	0.93	0.02	0.91	Unimodal	0.401702	0.92	0.05	0.87	Herbaceous	Native	Not.threatened	Common	Common
Carex extensa	Carex extensa Gooden.	angiosperms	Poales	Cyperaceae	Carex	Sig	Increase	1	0.9	0.02	0.88	Sig	Decrease	0	0.65	0.29	0.36	Increase	1	0.98	0.01	0.97	Herbaceous	Native	Not.threatened	Rare	Rare
Carex flacca	Carex flacca Schreb.	angiosperms	Poales	Cyperaceae	Carex	Sig	Increase	1	0.86	0.37	0.49	Sig	Unimodal	0.3224	0.79	0.1	0.69	Unimodal	0.778182	0.97	0.32	0.65	Herbaceous	Native	Not.threatened	Common	Common
Carex hirta	Carex hirta L.	angiosperms	Poales	Cyperaceae	Carex	Sig	Unimodal	0.548	0.78	0.51	0.27	Sig	Unimodal	0.3224	0.69	0.39	0.3	Unimodal	0.553333	0.86	0.51	0.35	Herbaceous	Native	Not.threatened	Common	Common
Carex hostiana	Carex hostiana DC.	angiosperms	Poales	Cyperaceae	Carex	Sig	Unimodal	0.5456	0.91	0.07	0.84	Sig	Unimodal	0.3092	0.88	0	0.88	Unimodal	0.522778	0.97	0.13	0.84	Herbaceous	Native	Threatened	Rare	Rare
Carex lasiocarpa	Carex lasiocarpa Ehrh.	angiosperms	Poales	Cyperaceae	Carex	Sig	Unimodal	0.7976	0.88	0.07	0.81	Sig	Unimodal	0.5432	0.92	0.36	0.56	Unimodal	0.624783	0.97	0.11	0.86	Herbaceous	Native	Threatened	Rare	Rather.rare
Carex nigra	Carex nigra (L.) Reichard	angiosperms	Poales	Cyperaceae	Carex	Sig	Unimodal	0.722	0.86	0.3	0.56	Sig	Unimodal	0.4724	0.86	0.4	0.46	Unimodal	0.627077	0.93	0.36	0.57	Herbaceous	Native	Not.threatened	Common	Common
Carex oederi	Carex viridula Michx.	angiosperms	Poales	Cyperaceae	Carex	Sig	Unimodal	0.7496	0.88	0.16	0.72	Sig	Unimodal	0.4472	0.9	0.22	0.68	Unimodal	0.676471	0.96	0.23	0.73	Herbaceous	Native	Not.threatened	Common	Common
Carex otrubae	Carex cuprina (Sándor ex Heuff.) Nendtv. ex A.Kern.	angiosperms	Poales	Cyperaceae	Carex	Sig	Unimodal	0.3308	0.67	0.5	0.17	Sig	Decrease	0	0.68	0.14	0.54	Unimodal	0.726769	0.8	0.57	0.23	Herbaceous	Native	Not.threatened	Common	Common
Carex pallescens	Carex pallescens L.	angiosperms	Poales	Cyperaceae	Carex	Sig	Unimodal	0.5528	0.91	0.07	0.84	Sig	Unimodal	0.446	0.94	0.07	0.87	Unimodal	0.335	0.94	0	0.94	Herbaceous	Native	Not.threatened	Rare	Rather.rare
Carex panicea	Carex panicea L.	angiosperms	Poales	Cyperaceae	Carex	Sig	Unimodal	0.7868	0.88	0.13	0.75	Sig	Unimodal	0.4676	0.9	0.27	0.63	Unimodal	0.651143	0.96	0.2	0.76	Herbaceous	Native	Not.threatened	Common	Common
Carex pendula	Carex pendula Huds.	angiosperms	Poales	Cyperaceae	Carex	Sig	Unimodal	0.5132	0.88	0.31	0.57	Sig	Unimodal	0.506	0.86	0.5	0.36	Unimodal	0.313929	0.91	0	0.91	Herbaceous	Native	Not.threatened	Rare	Rather.rare
Carex pilulifera	Carex pilulifera L.	angiosperms	Poales	Cyperaceae	Carex	Sig	Unimodal	0.8012	0.86	0.11	0.75	Sig	Unimodal	0.6368	0.92	0.19	0.73	Unimodal	0.597143	0.91	0.41	0.5	Herbaceous	Native	Not.threatened	Common	Common
Carex pseudocyperus	Carex pseudocyperus L.	angiosperms	Poales	Cyperaceae	Carex	Sig	Unimodal	0.5348	0.82	0.44	0.38	Sig	Unimodal	0.3488	0.78	0.17	0.61	Unimodal	0.558696	0.87	0.5	0.37	Herbaceous	Native	Not.threatened	Common	Common
Carex pulicaris	Carex pulicaris L.	angiosperms	Poales	Cyperaceae	Carex	Sig	Unimodal	0.6332	0.91	0.13	0.78	Sig	Unimodal	0.2564	0.88	0	0.88	Unimodal	0.682319	0.98	0.16	0.82	Herbaceous	Native	Threatened	Rare	Rare
Carex remota	Carex remota L.	angiosperms	Poales	Cyperaceae	Carex	Sig	Unimodal	0.5408	0.87	0.32	0.55	Sig	Unimodal	0.4652	0.88	0.32	0.56	Unimodal	0.401569	0.85	0.17	0.68	Herbaceous	Native	Not.threatened	Common	Common
Carex riparia	Carex riparia Curtis	angiosperms	Poales	Cyperaceae	Carex	Sig	Unimodal	0.4988	0.79	0.5	0.29	Sig	Decrease	0	0.65	0.2	0.45	Unimodal	0.555238	0.89	0.47	0.42	Herbaceous	Native	Not.threatened	Common	Common
Carex rostrata	Carex rostrata Stokes	angiosperms	Poales	Cyperaceae	Carex	Sig	Unimodal	0.6788	0.88	0.21	0.67	Sig	Unimodal	0.4808	0.89	0.35	0.54	Unimodal	0.580385	0.94	0.31	0.63	Herbaceous	Native	Not.threatened	Common	Common
Carex spicata	Carex spicata Huds.	angiosperms	Poales	Cyperaceae	Carex	Sig	Unimodal	0.5936	0.82	0.45	0.37	Sig	Unimodal	0.398	0.73	0.43	0.3	Unimodal	0.573182	0.9	0.47	0.43	Herbaceous	Native	Not.threatened	Common	Common
Carex sylvatica	Carex sylvatica Huds.	angiosperms	Poales	Cyperaceae	Carex	Sig	Unimodal	0.4988	0.91	0.18	0.73	Sig	Unimodal	0.422	0.93	0.07	0.86	Unimodal	0.245789	0.88	0	0.88	Herbaceous	Native	Not.threatened	Rare	Rather.rare
Carex trinervis	Carex trinervis Degl.	angiosperms	Poales	Cyperaceae	Carex	Sig	Increase	1	0.87	0.01	0.86	Sig	Unimodal	0.5396	0.93	0.37	0.56	Unimodal	0.857705	0.93	0.01	0.92	Herbaceous	Native	Not.threatened	Rare	Rare
Carex vesicaria	Carex vesicaria L.	angiosperms	Poales	Cyperaceae	Carex	Sig	Unimodal	0.53	0.87	0.32	0.55	Sig	Unimodal	0.3728	0.88	0.07	0.81	Unimodal	0.4245	0.92	0.11	0.81	Herbaceous	Native	Not.threatened	Common	Common
Carex vulpina	Carex vulpina L.	angiosperms	Poales	Cyperaceae	Carex	Sig	Unimodal	0.3944	0.84	0.11	0.73	Sig	Unimodal	0.1868	0.78	0	0.78	Unimodal	0.393333	0.9	0.08	0.82	Herbaceous	Native	Not.threatened	Rare	Rare
Carex x elytroides	Carex × elytroides Fr.	NA	NA	NA	NA	Sig	Unimodal	0.614	0.9	0.2	0.7	Sig	Unimodal	0.3572	0.86	0.06	0.8	Unimodal	0.548039	0.97	0.21	0.76	Herbaceous	Exotic	NA	NA	NA
Carex x fulva	Carex × fulva Gooden.	NA	NA	NA	NA	Sig	Unimodal	0.5924	0.92	0.07	0.85	Sig	Unimodal	0.3344	0.64	0.6	0.04	Unimodal	0.577941	0.97	0.1	0.87	Herbaceous	Exotic	NA	NA	NA
Carex x timmiana	Carex × timmiana Junge	NA	NA	NA	NA	Sig	Increase	1	0.87	0.01	0.86	Sig	Unimodal	0.5528	0.95	0.24	0.71	Increase	1	0.98	0.08	0.9	Herbaceous	Exotic	NA	NA	NA
Carlina vulgaris	Carlina vulgaris L.	angiosperms	Asterales	Asteraceae	Carlina	Sig	Increase	1	0.9	0.03	0.87	Sig	Unimodal	0.4904	0.93	0.27	0.66	Unimodal	0.845616	0.96	0.03	0.93	Herbaceous	Native	Threatened	Rare	Rare
Carpinus betulus	Carpinus betulus L.	angiosperms	Fagales	Betulaceae	Carpinus	Sig	Unimodal	0.5792	0.89	0.25	0.64	Sig	Unimodal	0.5348	0.92	0.38	0.54	Unimodal	0.384884	0.88	0.08	0.8	Woody	Native	Not.threatened	Common	Common
Carthamus tinctorius	Carthamus tinctorius L.	angiosperms	Asterales	Asteraceae	Carthamus	Not.sig	Unimodal	0.2192	0.7	0.03	0.67	NA	NA	NA	NA	NA	NA	NA	NA	NA	NA	NA	Herbaceous	Exotic	NA	NA	NA
Carum carvi	Carum carvi L.	angiosperms	Apiales	Apiaceae	Carum	Sig	Unimodal	0.4892	0.67	0.61	0.06	Sig	Decrease	0	0.68	0.23	0.45	Unimodal	0.639213	0.9	0.49	0.41	Herbaceous	Native	Threatened	Rare	Rare
Castanea sativa	Castanea sativa Mill.	angiosperms	Fagales	Fagaceae	Castanea	Sig	Unimodal	0.7364	0.88	0.13	0.75	Sig	Unimodal	0.6584	0.93	0.2	0.73	Unimodal	0.422037	0.9	0.14	0.76	Woody	Native	Not.threatened	Common	Common
Catabrosa aquatica	Catabrosa aquatica (L.) P.Beauv.	angiosperms	Poales	Poaceae	Catabrosa	Sig	Unimodal	0.4076	0.77	0.31	0.46	Sig	Decrease	0	0.65	0.01	0.64	Unimodal	0.504783	0.87	0.5	0.37	Herbaceous	Native	Not.threatened	Rare	Rather.rare
Catalpa bignonioides	Catalpa bignonioides Walter	angiosperms	Lamiales	Bignoniaceae	Catalpa	Sig	Decrease	0	0.65	0.48	0.17	Sig	Decrease	0	0.66	0.01	0.65	Unimodal	0.513205	0.79	0.57	0.22	Woody	Exotic	NA	NA	NA
Catapodium marinum	Catapodium marinum (L.) C.E.Hubb.	angiosperms	Poales	Poaceae	Catapodium	Sig	None	NA	0.63	0.63	0	Sig	Decrease	0	0.66	0.31	0.35	Unimodal	0.665631	0.8	0.57	0.23	Herbaceous	Native	Not.threatened	Rare	Rare
Catapodium rigidum	Catapodium rigidum (L.) C.E.Hubb.	angiosperms	Poales	Poaceae	Catapodium	Sig	Unimodal	0.26	0.79	0	0.79	Sig	Decrease	0	0.69	0	0.69	Unimodal	0.29	0.89	0	0.89	Herbaceous	Native	Not.threatened	Rare	Rare
Centaurea cyanus	Cyanus segetum Hill	angiosperms	Asterales	Asteraceae	Cyanus	Sig	Unimodal	0.548	0.85	0.38	0.47	Sig	Unimodal	0.4136	0.83	0.28	0.55	Unimodal	0.451887	0.9	0.24	0.66	Herbaceous	Native	Not.threatened	Common	Common
Centaurea jacea	Centaurea jacea L.	angiosperms	Asterales	Asteraceae	Centaurea	Sig	Unimodal	0.4544	0.76	0.45	0.31	Sig	Unimodal	0.2888	0.68	0.36	0.32	Unimodal	0.437662	0.78	0.42	0.36	Herbaceous	Native	Not.threatened	Common	Common
Centaurea montana	Cyanus montanus (L.) Hill	angiosperms	Asterales	Asteraceae	Cyanus	Sig	Unimodal	0.3464	0.76	0.15	0.61	Sig	U-shaped	NA	NA	NA	NA	Unimodal	0.293333	0.87	0	0.87	Herbaceous	Exotic	NA	NA	NA
Centaurea scabiosa	Centaurea scabiosa L.	angiosperms	Asterales	Asteraceae	Centaurea	Sig	Unimodal	0.404	0.86	0.09	0.77	Sig	Unimodal	0.1808	0.68	0.05	0.63	Unimodal	0.322222	0.91	0	0.91	Herbaceous	Native	Not.threatened	Rare	Rare
Centaurium erythraea	Centaurium erythraea Rafn	angiosperms	Gentianales	Gentianaceae	Centaurium	Sig	Unimodal	0.7508	0.88	0.19	0.69	Sig	Unimodal	0.4784	0.91	0.29	0.62	Unimodal	0.651159	0.96	0.3	0.66	Herbaceous	Native	Not.threatened	Common	Common
Centaurium littorale	Centaurium littorale (Turner) Gilmour	angiosperms	Gentianales	Gentianaceae	Centaurium	Sig	Increase	1	0.92	0.04	0.88	Sig	Unimodal	0.4124	0.87	0.2	0.67	Increase	1	0.96	0.02	0.94	Herbaceous	Native	Not.threatened	Rare	Rather.rare
Centaurium pulchellum	Centaurium pulchellum (Sw.) Druce	angiosperms	Gentianales	Gentianaceae	Centaurium	Sig	Increase	1	0.93	0.25	0.68	Sig	Decrease	0	0.64	0.38	0.26	Increase	1	0.99	0.17	0.82	Herbaceous	Native	Not.threatened	Common	Common
Centranthus ruber	Centranthus ruber (L.) DC.	angiosperms	Dipsacales	Caprifoliaceae	Centranthus	Sig	Unimodal	0.3104	0.78	0.03	0.75	Sig	U-shaped	NA	NA	NA	NA	Unimodal	0.336977	0.88	0.01	0.87	Herbaceous	Exotic	NA	NA	NA
Centunculus minimus	Anagallis minima (L.) E.H.L.Krause	angiosperms	Ericales	Primulaceae	Anagallis	Sig	Increase	1	0.9	0.03	0.87	Sig	Unimodal	0.3056	0.85	0.01	0.84	Unimodal	0.911618	0.95	0.02	0.93	Herbaceous	Native	Threatened	Rare	Rare
Cerastium arvense	Cerastium arvense L.	angiosperms	Caryophyllales	Caryophyllaceae	Cerastium	Sig	Unimodal	0.668	0.86	0.34	0.52	Sig	Unimodal	0.4796	0.87	0.41	0.46	Unimodal	0.602121	0.91	0.44	0.47	Herbaceous	Native	Not.threatened	Common	Common
Cerastium diffusum	Cerastium diffusum Pers.	angiosperms	Caryophyllales	Caryophyllaceae	Cerastium	Sig	Increase	1	0.92	0.02	0.9	Sig	Unimodal	0.4496	0.83	0.4	0.43	Increase	1	0.98	0.02	0.96	Herbaceous	Native	Not.threatened	Rare	Rare
Cerastium fontanum	Cerastium fontanum Baumg.	angiosperms	Caryophyllales	Caryophyllaceae	Cerastium	Sig	Unimodal	0.6524	0.76	0.52	0.24	Sig	Unimodal	0.4652	0.7	0.58	0.12	Unimodal	0.6236	0.81	0.54	0.27	Herbaceous	Native	Threatened	Common	Common
Cerastium glomeratum	Cerastium glomeratum Thuill.	angiosperms	Caryophyllales	Caryophyllaceae	Cerastium	Sig	Unimodal	0.4472	0.76	0.43	0.33	Sig	Unimodal	0.2984	0.69	0.34	0.35	Unimodal	0.420667	0.79	0.37	0.42	Herbaceous	Native	Not.threatened	Common	Common
Cerastium semidecandrum	Cerastium semidecandrum L.	angiosperms	Caryophyllales	Caryophyllaceae	Cerastium	Sig	Unimodal	0.8276	0.84	0.41	0.43	Sig	Unimodal	0.4688	0.83	0.43	0.4	Unimodal	0.68598	0.91	0.45	0.46	Herbaceous	Native	Not.threatened	Common	Common
Cerastium tomentosum	Cerastium tomentosum L.	angiosperms	Caryophyllales	Caryophyllaceae	Cerastium	Sig	Unimodal	0.5264	0.78	0.51	0.27	Sig	Decrease	0	0.66	0.34	0.32	Unimodal	0.538298	0.92	0.44	0.48	Herbaceous	Exotic	NA	NA	NA
Ceratocapnos claviculata	Ceratocapnos claviculata (L.) Lidén	angiosperms	Ranunculales	Papaveraceae	Ceratocapnos	Sig	Unimodal	0.7604	0.86	0.13	0.73	Sig	Unimodal	0.6188	0.92	0.2	0.72	Unimodal	0.556389	0.89	0.45	0.44	Herbaceous	Native	Not.threatened	Common	Common
Ceratophyllum demersum	Ceratophyllum demersum L.	angiosperms	Ceratophyllales	Ceratophyllaceae	Ceratophyllum	Sig	Unimodal	0.2984	0.67	0.41	0.26	Sig	Decrease	0	0.67	0.16	0.51	Unimodal	0.531273	0.75	0.59	0.16	Herbaceous	Native	Not.threatened	Common	Common
Ceratophyllum submersum	Ceratophyllum submersum L.	angiosperms	Ceratophyllales	Ceratophyllaceae	Ceratophyllum	Sig	Unimodal	0.758	0.81	0.47	0.34	Sig	Decrease	0	0.68	0.12	0.56	Unimodal	0.765231	0.97	0.33	0.64	Herbaceous	Native	Not.threatened	Rare	Rare
Chaenomeles speciosa	Chaenomeles speciosa (Sweet) Nakai	angiosperms	Rosales	Rosaceae	Chaenomeles	Not.sig	Increase	1	0.87	0.51	0.36	NA	NA	NA	NA	NA	NA	NA	NA	NA	NA	NA	Woody	Exotic	NA	NA	NA
Chaenorhinum minus	Chaenorhinum minus (L.) Lange	angiosperms	Lamiales	Plantaginaceae	Chaenorhinum	Sig	Unimodal	0.3356	0.74	0.22	0.52	Sig	Decrease	0	0.68	0.27	0.41	Unimodal	0.36931	0.81	0.16	0.65	Herbaceous	Native	Not.threatened	Common	Common
Chaenorhinum origanifolium	Chaenorhinum origanifolium (L.) Kostel.	angiosperms	Lamiales	Plantaginaceae	Chaenorhinum	Sig	Decrease	0	0.67	0.2	0.47	Sig	U-shaped	NA	NA	NA	NA	Unimodal	0.257714	0.77	0.01	0.76	Herbaceous	Exotic	NA	NA	NA
Chaerophyllum bulbosum	Chaerophyllum bulbosum L.	angiosperms	Apiales	Apiaceae	Chaerophyllum	Sig	Increase	1	0.92	0.31	0.61	Sig	Decrease	0	0.65	0.27	0.38	Increase	1	1	0.26	0.74	Herbaceous	Native	Not.threatened	Rare	Rare
Chaerophyllum temulum	Chaerophyllum temulum L.	angiosperms	Apiales	Apiaceae	Chaerophyllum	Sig	Unimodal	0.5816	0.89	0.25	0.64	Sig	Unimodal	0.4928	0.92	0.32	0.6	Unimodal	0.371389	0.88	0.05	0.83	Herbaceous	Native	Not.threatened	Common	Common
Chamaecyparis lawsoniana	Chamaecyparis lawsoniana (A.Murray bis) Parl.	gymnosperms	Cupressales	Cupressaceae	Chamaecyparis	Sig	Increase	1	0.93	0.09	0.84	Sig	Increase	1	0.99	0.11	0.88	Unimodal	0.402857	0.84	0.21	0.63	Woody	Exotic	NA	NA	NA
Chelidonium majus	Chelidonium majus L.	angiosperms	Ranunculales	Papaveraceae	Chelidonium	Sig	Unimodal	0.53	0.82	0.44	0.38	Sig	Unimodal	0.4664	0.81	0.45	0.36	Unimodal	0.3968	0.83	0.21	0.62	Herbaceous	Native	Not.threatened	Common	Common
Chenopodium album	Chenopodium album L.	angiosperms	Caryophyllales	Amaranthaceae	Chenopodium	Sig	Unimodal	0.4724	0.74	0.52	0.22	Sig	Unimodal	0.2936	0.67	0.39	0.28	Unimodal	0.4436	0.77	0.46	0.31	Herbaceous	Native	Not.threatened	Common	Common
Chenopodium ficifolium	Chenopodium ficifolium Sm.	angiosperms	Caryophyllales	Amaranthaceae	Chenopodium	Sig	Unimodal	0.104	0.66	0.34	0.32	Sig	Decrease	0	0.69	0.21	0.48	Unimodal	0.388333	0.73	0.41	0.32	Herbaceous	Native	Not.threatened	Common	Common
Chrysosplenium alternifolium	Chrysosplenium alternifolium L.	angiosperms	Saxifragales	Saxifragaceae	Chrysosplenium	Sig	Unimodal	0.5516	0.91	0.14	0.77	Sig	Unimodal	0.3092	0.94	0	0.94	Unimodal	0.525263	0.95	0.35	0.6	Herbaceous	Native	Not.threatened	Rare	Rare
Chrysosplenium oppositifolium	Chrysosplenium oppositifolium L.	angiosperms	Saxifragales	Saxifragaceae	Chrysosplenium	Sig	Unimodal	0.5912	0.92	0.1	0.82	Sig	Unimodal	0.4724	0.95	0.08	0.87	Unimodal	0.324857	0.92	0	0.92	Herbaceous	Native	Not.threatened	Rare	Rare
Cicendia filiformis	Cicendia filiformis (L.) Delarbre	angiosperms	Gentianales	Gentianaceae	Cicendia	Sig	Unimodal	0.7772	0.9	0.12	0.78	Sig	Unimodal	0.3248	0.94	0	0.94	Unimodal	0.756774	0.99	0.16	0.83	Herbaceous	Native	Threatened	Rare	Rare
Cichorium intybus	Cichorium intybus L.	angiosperms	Asterales	Asteraceae	Cichorium	Sig	Unimodal	0.4016	0.77	0.29	0.48	Sig	Decrease	0	0.65	0.18	0.47	Unimodal	0.423077	0.83	0.29	0.54	Herbaceous	Native	Not.threatened	Common	Common
Cicuta virosa	Cicuta virosa L.	angiosperms	Apiales	Apiaceae	Cicuta	Sig	Unimodal	0.638	0.88	0.32	0.56	Sig	Unimodal	0.272	0.72	0.12	0.6	Unimodal	0.588919	0.97	0.24	0.73	Herbaceous	Native	Threatened	Rare	Rather.rare
Circaea lutetiana	Circaea lutetiana L.	angiosperms	Myrtales	Onagraceae	Circaea	Sig	Unimodal	0.6044	0.9	0.16	0.74	Sig	Unimodal	0.542	0.92	0.31	0.61	Unimodal	0.42	0.91	0.12	0.79	Herbaceous	Native	Not.threatened	Common	Common
Cirsium acaule	Cirsium acaule (L.) A.A.Weber ex Wigg.	angiosperms	Asterales	Asteraceae	Cirsium	Sig	Unimodal	0.4328	0.83	0.25	0.58	Sig	Unimodal	0.3356	0.71	0.34	0.37	Unimodal	0.233913	0.89	0	0.89	Herbaceous	Native	Threatened	Rare	Rare
Cirsium arvense	Cirsium arvense (L.) Scop.	angiosperms	Asterales	Asteraceae	Cirsium	Sig	Unimodal	0.5888	0.74	0.54	0.2	Sig	Unimodal	0.3824	0.67	0.54	0.13	Unimodal	0.601905	0.8	0.55	0.25	Herbaceous	Native	Not.threatened	Common	Common
Cirsium dissectum	Cirsium dissectum (L.) Hill	angiosperms	Asterales	Asteraceae	Cirsium	Sig	Unimodal	0.608	0.91	0.12	0.79	Sig	Unimodal	0.2708	0.83	0	0.83	Unimodal	0.593544	0.97	0.11	0.86	Herbaceous	Native	Threatened	Rare	Rather.rare
Cirsium oleraceum	Cirsium oleraceum (L.) Scop.	angiosperms	Asterales	Asteraceae	Cirsium	Sig	Unimodal	0.4424	0.87	0.18	0.69	Sig	Unimodal	0.1748	0.69	0.02	0.67	Unimodal	0.486923	0.92	0.37	0.55	Herbaceous	Native	Not.threatened	Rare	Rare
Cirsium palustre	Cirsium palustre (L.) Coss. ex Scop.	angiosperms	Asterales	Asteraceae	Cirsium	Sig	Unimodal	0.6032	0.85	0.34	0.51	Sig	Unimodal	0.4208	0.85	0.24	0.61	Unimodal	0.552857	0.89	0.44	0.45	Herbaceous	Native	Not.threatened	Common	Common
Cirsium vulgare	Cirsium vulgare (Savi) Ten.	angiosperms	Asterales	Asteraceae	Cirsium	Sig	Unimodal	0.6536	0.76	0.52	0.24	Sig	Unimodal	0.458	0.7	0.57	0.13	Unimodal	0.616481	0.83	0.53	0.3	Herbaceous	Native	Not.threatened	Common	Common
Cladium mariscus	Cladium mariscus (L.) Pohl	angiosperms	Poales	Cyperaceae	Cladium	Sig	Unimodal	0.8924	0.87	0.03	0.84	Sig	Unimodal	0.4244	0.94	0.05	0.89	Unimodal	0.68963	0.97	0.03	0.94	Herbaceous	Native	Threatened	Rare	Rare
Claytonia perfoliata	Claytonia perfoliata Donn ex Willd.	angiosperms	Caryophyllales	Montiaceae	Claytonia	Sig	Unimodal	0.5468	0.82	0.45	0.37	Sig	Unimodal	0.4052	0.78	0.33	0.45	Unimodal	0.494054	0.86	0.48	0.38	Herbaceous	Native	Not.threatened	Common	Common
Claytonia sibirica	Claytonia sibirica L.	angiosperms	Caryophyllales	Montiaceae	Claytonia	Sig	Unimodal	0.626	0.89	0.26	0.63	Sig	Unimodal	0.6104	0.91	0.4	0.51	Unimodal	0.419583	0.89	0.17	0.72	Herbaceous	Exotic	NA	NA	NA
Clematis vitalba	Clematis vitalba L.	angiosperms	Ranunculales	Ranunculaceae	Clematis	Sig	Unimodal	0.5012	0.83	0.44	0.39	Sig	Unimodal	0.38	0.7	0.45	0.25	Unimodal	0.393333	0.89	0.08	0.81	Woody	Native	Not.threatened	Common	Common
Clinopodium acinos	Clinopodium acinos (L.) Kuntze	angiosperms	Lamiales	Lamiaceae	Clinopodium	Sig	Increase	1	0.91	0.03	0.88	Sig	Unimodal	0.5228	0.95	0.21	0.74	Unimodal	0.75069	0.97	0.04	0.93	Herbaceous	Native	Threatened	Rare	Rare
Clinopodium vulgare	Clinopodium vulgare L.	angiosperms	Lamiales	Lamiaceae	Clinopodium	Sig	Unimodal	0.8576	0.87	0.33	0.54	Sig	Unimodal	0.6536	0.89	0.46	0.43	Unimodal	0.580476	0.94	0.4	0.54	Herbaceous	Native	Not.threatened	Rare	Rare
Cochlearia danica	Cochlearia danica L.	angiosperms	Brassicales	Brassicaceae	Cochlearia	Sig	Unimodal	0.4832	0.73	0.55	0.18	Sig	Unimodal	0.4352	0.71	0.53	0.18	Unimodal	0.375217	0.71	0.42	0.29	Herbaceous	Native	Not.threatened	Common	Common
Cochlearia officinalis	Cochlearia officinalis L.	angiosperms	Brassicales	Brassicaceae	Cochlearia	Sig	Increase	1	0.96	0.16	0.8	Sig	U-shaped	NA	NA	NA	NA	Increase	1	1	0.1	0.9	Herbaceous	Native	Threatened	Rare	Rather.rare
Colchicum autumnale	Colchicum autumnale L.	angiosperms	Liliales	Colchicaceae	Colchicum	Sig	Unimodal	0.5444	0.9	0.25	0.65	Sig	Unimodal	0.428	0.92	0.11	0.81	Unimodal	0.371563	0.92	0.02	0.9	Herbaceous	Native	Threatened	Rare	Rare
Colchicum byzantinum	Colchicum lusitanum Brot.	angiosperms	Liliales	Colchicaceae	Colchicum	Sig	Increase	1	0.9	0.48	0.42	Sig	Unimodal	0.2324	0.69	0.14	0.55	Increase	1	1	0.43	0.57	Herbaceous	Exotic	NA	NA	NA
Colutea arborescens	Colutea arborescens L.	angiosperms	Fabales	Fabaceae	Colutea	Sig	Unimodal	0.5612	0.75	0.55	0.2	Sig	Decrease	0	0.66	0.01	0.65	Unimodal	0.588868	0.94	0.41	0.53	Woody	Exotic	NA	NA	NA
Comarum palustre	Comarum palustre L.	angiosperms	Rosales	Rosaceae	Comarum	Sig	Unimodal	0.6872	0.89	0.16	0.73	Sig	Unimodal	0.4544	0.88	0.3	0.58	Unimodal	0.631852	0.97	0.21	0.76	Herbaceous	Native	Not.threatened	Common	Common
Conium maculatum	Conium maculatum L.	angiosperms	Apiales	Apiaceae	Conium	Sig	Unimodal	0.4292	0.78	0.35	0.43	Sig	Unimodal	0.3044	0.75	0.14	0.61	Unimodal	0.414706	0.76	0.42	0.34	Herbaceous	Native	Not.threatened	Rare	Rather.rare
Consolida ajacis	Consolida ajacis (L.) Schur	angiosperms	Ranunculales	Ranunculaceae	Consolida	Sig	Unimodal	0.4304	0.83	0.24	0.59	Sig	Decrease	0	0.65	0.26	0.39	Unimodal	0.3075	0.92	0	0.92	Herbaceous	Exotic	NA	NA	NA
Consolida regalis	Consolida regalis Gray	angiosperms	Ranunculales	Ranunculaceae	Consolida	Sig	Unimodal	0.5696	0.8	0.49	0.31	Sig	None	NA	0.63	0.63	0	Unimodal	0.443571	0.92	0.19	0.73	Herbaceous	Native	Threatened	Rare	Very.rare
Convallaria majalis	Convallaria majalis L.	angiosperms	Asparagales	Asparagaceae	Convallaria	Sig	Unimodal	0.6596	0.89	0.14	0.75	Sig	Unimodal	0.56	0.93	0.21	0.72	Unimodal	0.396735	0.88	0.09	0.79	Herbaceous	Native	Not.threatened	Common	Common
Convolvulus arvensis	Convolvulus arvensis L.	angiosperms	Solanales	Convolvulaceae	Convolvulus	Sig	Unimodal	0.374	0.67	0.53	0.14	Sig	Decrease	0	0.66	0.22	0.44	Unimodal	0.540667	0.8	0.56	0.24	Herbaceous	Native	Not.threatened	Common	Common
Convolvulus sepium	Calystegia sepium (L.) R.Br.	angiosperms	Solanales	Convolvulaceae	Calystegia	Sig	Unimodal	0.4568	0.73	0.5	0.23	Sig	Unimodal	0.1652	0.65	0.27	0.38	Unimodal	0.556383	0.78	0.57	0.21	Herbaceous	Native	Not.threatened	Common	Common
Convolvulus soldanella	Calystegia soldanella (L.) Roem. & Schult.	angiosperms	Solanales	Convolvulaceae	Calystegia	Sig	Increase	1	0.92	0.03	0.89	Sig	Unimodal	0.3812	0.78	0.27	0.51	Increase	1	0.99	0.02	0.97	Herbaceous	Native	Not.threatened	Rare	Rare
Coreopsis tinctoria	Coreopsis tinctoria Nutt.	angiosperms	Asterales	Asteraceae	Coreopsis	Sig	Unimodal	0.4244	0.83	0.21	0.62	Sig	Unimodal	0.26	0.66	0.39	0.27	Unimodal	0.25	0.9	0	0.9	Herbaceous	Exotic	NA	NA	NA
Coriandrum sativum	Coriandrum sativum L.	angiosperms	Apiales	Apiaceae	Coriandrum	Sig	Unimodal	0.3968	0.8	0.19	0.61	Sig	Decrease	0	0.66	0.33	0.33	Unimodal	0.316316	0.91	0	0.91	Herbaceous	Exotic	NA	NA	NA
Cornus mas	Cornus mas L.	angiosperms	Cornales	Cornaceae	Cornus	Sig	Unimodal	0.4808	0.86	0.31	0.55	Sig	Unimodal	0.4328	0.73	0.51	0.22	Unimodal	0.359524	0.9	0.02	0.88	Woody	Native	Not.threatened	Rare	Very.rare
Cornus sanguinea	Cornus sanguinea L.	angiosperms	Cornales	Cornaceae	Cornus	Sig	Unimodal	0.4664	0.79	0.43	0.36	Sig	Unimodal	0.3008	0.69	0.32	0.37	Unimodal	0.434	0.83	0.33	0.5	Woody	Native	Not.threatened	Common	Common
Cornus sericea	Cornus sericea L.	angiosperms	Cornales	Cornaceae	Cornus	Sig	Unimodal	0.4916	0.88	0.31	0.57	Sig	Unimodal	0.3032	0.75	0.13	0.62	Unimodal	0.428113	0.93	0.09	0.84	Woody	Exotic	NA	NA	NA
Corrigiola litoralis	Corrigiola litoralis L.	angiosperms	Caryophyllales	Caryophyllaceae	Corrigiola	Sig	Increase	1	0.93	0.4	0.53	Sig	Increase	1	0.97	0.51	0.46	Unimodal	0.573158	0.94	0.4	0.54	Herbaceous	Native	Threatened	Rare	Rare
Corydalis cava	Corydalis cava (L.) Schweigg. & Körte	angiosperms	Ranunculales	Papaveraceae	Corydalis	Sig	Unimodal	0.5	0.88	0.33	0.55	Sig	Unimodal	0.4148	0.78	0.37	0.41	Unimodal	0.347778	0.93	0	0.93	Herbaceous	Native	Not.threatened	Rare	Rare
Corydalis solida	Corydalis solida (L.) Clairv.	angiosperms	Ranunculales	Papaveraceae	Corydalis	Sig	Unimodal	0.4976	0.88	0.32	0.56	Sig	Unimodal	0.4076	0.81	0.3	0.51	Unimodal	0.381364	0.91	0.04	0.87	Herbaceous	Native	Not.threatened	Rare	Rather.rare
Corylus avellana	Corylus avellana L.	angiosperms	Fagales	Betulaceae	Corylus	Sig	Unimodal	0.5324	0.84	0.37	0.47	Sig	Unimodal	0.4532	0.86	0.32	0.54	Unimodal	0.384754	0.81	0.18	0.63	Woody	Native	Not.threatened	Common	Common
Corylus colurna	Corylus colurna L.	angiosperms	Fagales	Betulaceae	Corylus	Sig	Unimodal	0.2276	0.66	0.43	0.23	Sig	Decrease	0	0.65	0.22	0.43	Unimodal	0.301818	0.84	0.01	0.83	Woody	Exotic	NA	NA	NA
Corynephorus canescens	Corynephorus canescens (L.) P.Beauv.	angiosperms	Poales	Poaceae	Corynephorus	Sig	Increase	1	0.86	0.03	0.83	Sig	Unimodal	0.6356	0.93	0.19	0.74	Unimodal	0.711205	0.96	0.15	0.81	Herbaceous	Native	Not.threatened	Common	Common
Cosmos bipinnatus	Cosmos bipinnatus Cav.	angiosperms	Asterales	Asteraceae	Cosmos	Sig	Unimodal	0.4016	0.83	0.15	0.68	Sig	Unimodal	0.1772	0.68	0.04	0.64	Unimodal	0.32	0.91	0	0.91	Herbaceous	Exotic	NA	NA	NA
Cotoneaster dielsianus	Cotoneaster dielsianus E.Pritz.	angiosperms	Rosales	Rosaceae	Cotoneaster	Sig	Increase	1	0.94	0.18	0.76	Sig	Unimodal	0.6164	0.95	0.22	0.73	Unimodal	0.557736	0.96	0.31	0.65	Woody	Exotic	NA	NA	NA
Cotoneaster divaricatus	Cotoneaster divaricatus Rehder & E.H.Wilson	angiosperms	Rosales	Rosaceae	Cotoneaster	Sig	Increase	1	0.95	0.3	0.65	Sig	Increase	1	0.99	0.44	0.55	Increase	1	0.97	0.51	0.46	Woody	Exotic	NA	NA	NA
Cotoneaster horizontalis	Cotoneaster horizontalis Decne.	angiosperms	Rosales	Rosaceae	Cotoneaster	Sig	Increase	1	0.9	0.47	0.43	Sig	Increase	1	0.9	0.6	0.3	Unimodal	0.623696	0.95	0.39	0.56	Woody	Exotic	NA	NA	NA
Cotoneaster rehderi	Cotoneaster rehderi Pojark.	angiosperms	Rosales	Rosaceae	Cotoneaster	Sig	Increase	1	0.95	0.22	0.73	Sig	Unimodal	0.71	0.95	0.29	0.66	Increase	1	0.95	0.48	0.47	Woody	Exotic	NA	NA	NA
Cotoneaster salicifolius	Cotoneaster salicifolius Franch.	angiosperms	Rosales	Rosaceae	Cotoneaster	Sig	Increase	1	0.78	0.58	0.2	Sig	None	NA	0.63	0.63	0	Increase	1	0.94	0.56	0.38	Woody	Exotic	NA	NA	NA
Cotula coronopifolia	Cotula coronopifolia L.	angiosperms	Asterales	Asteraceae	Cotula	Sig	Unimodal	0.7664	0.89	0.19	0.7	Sig	U-shaped	NA	NA	NA	NA	Unimodal	0.86125	0.98	0.1	0.88	Herbaceous	Native	Not.threatened	Rare	Rather.rare
Crambe maritima	Crambe maritima L.	angiosperms	Brassicales	Brassicaceae	Crambe	Sig	Increase	1	0.96	0.22	0.74	Sig	Decrease	0	0.64	0.46	0.18	Increase	1	1	0.17	0.83	Herbaceous	Native	Not.threatened	Rare	Rare
Crassula helmsii	Crassula helmsii (Kirk) Cockayne	angiosperms	Saxifragales	Crassulaceae	Crassula	Sig	Unimodal	0.5624	0.86	0.36	0.5	Sig	Unimodal	0.4172	0.87	0.2	0.67	Unimodal	0.461707	0.9	0.31	0.59	Herbaceous	Exotic	NA	NA	NA
Crassula tillaea	Crassula tillaea Lest.-Garl.	angiosperms	Saxifragales	Crassulaceae	Crassula	Sig	Unimodal	0.9056	0.9	0.11	0.79	Sig	Unimodal	0.4472	0.9	0.25	0.65	Unimodal	0.779595	0.98	0.12	0.86	Herbaceous	Native	Not.threatened	Rare	Rare
Crataegus laevigata	Crataegus laevigata (Poir.) DC.	angiosperms	Rosales	Rosaceae	Crataegus	Sig	Unimodal	0.5048	0.91	0.17	0.74	Sig	Unimodal	0.3788	0.93	0.01	0.92	Unimodal	0.352391	0.9	0.01	0.89	Woody	Native	Threatened	Rare	Rather.rare
Crataegus monogyna	Crataegus monogyna Jacq.	angiosperms	Rosales	Rosaceae	Crataegus	Sig	Unimodal	0.6212	0.79	0.48	0.31	Sig	Unimodal	0.4196	0.77	0.39	0.38	Unimodal	0.579241	0.84	0.52	0.32	Woody	Native	Not.threatened	Common	Common
Crataegus x media	Crataegus × media Bechst.	NA	NA	NA	NA	Sig	Unimodal	0.5084	0.86	0.4	0.46	Sig	Unimodal	0.2828	0.86	0	0.86	Increase	1	0.91	0.54	0.37	Woody	Exotic	NA	NA	NA
Crepis biennis	Crepis biennis Lapeyr.	angiosperms	Asterales	Asteraceae	Crepis	Sig	Unimodal	0.3776	0.79	0.15	0.64	Sig	Decrease	0	0.66	0.17	0.49	Unimodal	0.371111	0.87	0.07	0.8	Herbaceous	Native	Not.threatened	Common	Common
Crepis capillaris	Crepis capillaris (L.) Wallr.	angiosperms	Asterales	Asteraceae	Crepis	Sig	Unimodal	0.6392	0.76	0.53	0.23	Sig	Unimodal	0.4292	0.72	0.51	0.21	Unimodal	0.562338	0.82	0.54	0.28	Herbaceous	Native	Not.threatened	Common	Common
Crepis paludosa	Crepis paludosa (L.) Moench	angiosperms	Asterales	Asteraceae	Crepis	Sig	Unimodal	0.6044	0.92	0.07	0.85	Sig	Unimodal	0.29	0.92	0	0.92	Unimodal	0.685976	0.98	0.19	0.79	Herbaceous	Native	Not.threatened	Rare	Rare
Crepis tectorum	Crepis tectorum L.	angiosperms	Asterales	Asteraceae	Crepis	Sig	Increase	1	0.92	0.32	0.6	Sig	Unimodal	0.7556	0.82	0.56	0.26	Unimodal	0.689697	0.98	0.28	0.7	Herbaceous	Native	Not.threatened	Rare	Rare
Crithmum maritimum	Crithmum maritimum L.	angiosperms	Apiales	Apiaceae	Crithmum	Sig	Increase	1	0.95	0.35	0.6	Sig	Decrease	0	0.65	0.02	0.63	Increase	1	1	0.24	0.76	Herbaceous	Native	Not.threatened	Rare	Rare
Crocus speciosus	Crocus speciosus M.Bieb.	angiosperms	Asparagales	Iridaceae	Crocus	Sig	Unimodal	0.5624	0.88	0.33	0.55	Sig	Unimodal	0.4868	0.87	0.45	0.42	Unimodal	0.324706	0.92	0	0.92	Herbaceous	Exotic	NA	NA	NA
Crocus tommasinianus	Crocus tommasinianus Herb.	angiosperms	Asparagales	Iridaceae	Crocus	Sig	Unimodal	0.5012	0.88	0.33	0.55	Sig	Unimodal	0.4268	0.83	0.32	0.51	Unimodal	0.333	0.91	0	0.91	Herbaceous	Native	Not.threatened	Rare	Rather.rare
Crocus vernus	Crocus vernus (L.) Hill	angiosperms	Asparagales	Iridaceae	Crocus	Sig	Unimodal	0.4844	0.88	0.26	0.62	Sig	Unimodal	0.4064	0.82	0.28	0.54	Unimodal	0.329714	0.92	0	0.92	Herbaceous	Native	Not.threatened	Rare	Rather.rare
Cruciata laevipes	Cruciata laevipes Opiz	angiosperms	Gentianales	Rubiaceae	Cruciata	Sig	Unimodal	0.5024	0.88	0.33	0.55	Sig	Unimodal	0.338	0.84	0.06	0.78	Unimodal	0.4364	0.93	0.13	0.8	Herbaceous	Native	Threatened	Rare	Rather.rare
Cucurbita pepo	Cucurbita pepo L.	angiosperms	Cucurbitales	Cucurbitaceae	Cucurbita	Sig	Unimodal	0.3428	0.7	0.37	0.33	Sig	Decrease	0	0.64	0.47	0.17	Unimodal	0.293913	0.82	0.01	0.81	Herbaceous	Exotic	NA	NA	NA
Cuscuta epithymum	Cuscuta epithymum (L.) L.	angiosperms	Solanales	Convolvulaceae	Cuscuta	Sig	Increase	1	0.83	0.01	0.82	Sig	Unimodal	0.6092	0.94	0.11	0.83	Unimodal	0.68125	0.97	0.09	0.88	Herbaceous	Native	Threatened	Rare	Rather.rare
Cuscuta europaea	Cuscuta europaea L.	angiosperms	Solanales	Convolvulaceae	Cuscuta	Sig	Unimodal	0.4964	0.89	0.27	0.62	Sig	Unimodal	0.2936	0.83	0.01	0.82	Unimodal	0.47	0.94	0.22	0.72	Herbaceous	Native	Not.threatened	Rare	Rather.rare
Cuscuta lupuliformis	Cuscuta lupuliformis Krock.	angiosperms	Solanales	Convolvulaceae	Cuscuta	Sig	Unimodal	0.4784	0.8	0.45	0.35	Sig	Unimodal	0.1148	0.68	0	0.68	Unimodal	0.582727	0.92	0.45	0.47	Herbaceous	Native	Not.threatened	Rare	Rare
Cymbalaria muralis	Cymbalaria muralis P.Gaertn., B.Mey. & Scherb.	angiosperms	Lamiales	Plantaginaceae	Cymbalaria	Sig	Unimodal	0.3476	0.77	0.14	0.63	Sig	Decrease	0	0.67	0.22	0.45	Unimodal	0.308	0.83	0.01	0.82	Herbaceous	Native	Not.threatened	Common	Common
Cynodon dactylon	Cynodon dactylon (L.) Pers.	angiosperms	Poales	Poaceae	Cynodon	Sig	Unimodal	0.4424	0.84	0.26	0.58	Sig	Decrease	0	0.65	0.13	0.52	Unimodal	0.420877	0.91	0.12	0.79	Herbaceous	Native	Not.threatened	Rare	Rather.rare
Cynoglossum amabile	Cynoglossum amabile Stapf & J.R.Drumm.	angiosperms	Boraginales	Boraginaceae	Cynoglossum	Sig	Unimodal	0.122	0.66	0.27	0.39	Sig	Decrease	0	0.66	0	0.66	Unimodal	0.341628	0.83	0.06	0.77	Herbaceous	Exotic	NA	NA	NA
Cynoglossum officinale	Cynoglossum officinale L.	angiosperms	Boraginales	Boraginaceae	Cynoglossum	Sig	Increase	1	0.91	0.04	0.87	Sig	Unimodal	0.5276	0.93	0.35	0.58	Unimodal	0.834744	0.97	0.06	0.91	Herbaceous	Native	Not.threatened	Rare	Rather.rare
Cynosurus cristatus	Cynosurus cristatus L.	angiosperms	Poales	Poaceae	Cynosurus	Sig	Unimodal	0.5576	0.82	0.44	0.38	Sig	Unimodal	0.1388	0.65	0.16	0.49	Unimodal	0.593699	0.92	0.4	0.52	Herbaceous	Native	Not.threatened	Common	Common
Cyperus eragrostis	Cyperus eragrostis Lam.	angiosperms	Poales	Cyperaceae	Cyperus	Sig	Unimodal	0.3668	0.78	0.17	0.61	Sig	Decrease	0	0.67	0.19	0.48	Unimodal	0.35	0.86	0.04	0.82	Herbaceous	Exotic	NA	NA	NA
Cyperus esculentus	Cyperus esculentus L.	angiosperms	Poales	Cyperaceae	Cyperus	Sig	Unimodal	0.434	0.83	0.25	0.58	Sig	Unimodal	0.3896	0.78	0.29	0.49	Unimodal	0.26	0.81	0	0.81	Herbaceous	Exotic	NA	NA	NA
Cyperus fuscus	Cyperus fuscus L.	angiosperms	Poales	Cyperaceae	Cyperus	Sig	Unimodal	0.8864	0.9	0.23	0.67	Sig	Unimodal	0.2276	0.69	0.11	0.58	Increase	1	1	0.2	0.8	Herbaceous	Native	Not.threatened	Rare	Rare
Cyperus longus	Cyperus longus L.	angiosperms	Poales	Cyperaceae	Cyperus	Sig	Unimodal	0.3788	0.74	0.32	0.42	Sig	Decrease	0	0.65	0.5	0.15	Unimodal	0.417237	0.78	0.37	0.41	Herbaceous	Exotic	NA	NA	NA
Cyrtomium falcatum	Cyrtomium falcatum (L.f.) C.Presl	pteridophytes	Polypodiales	Polypodiaceae	Cyrtomium	Sig	Decrease	0	0.65	0.48	0.17	Sig	None	NA	0.63	0.63	0	Unimodal	0.106444	0.66	0	0.66	Herbaceous	Native	Not.threatened	Rare	Rare
Cyrtomium fortunei	Cyrtomium fortunei J.Sm.	pteridophytes	Polypodiales	Polypodiaceae	Cyrtomium	Sig	Unimodal	0.4412	0.88	0.13	0.75	Sig	Unimodal	0.4004	0.77	0.37	0.4	Unimodal	0.303226	0.9	0	0.9	Herbaceous	Exotic	NA	NA	NA
Cystopteris fragilis	Cystopteris fragilis (L.) Bernh.	pteridophytes	Polypodiales	Aspleniaceae	Cystopteris	Sig	None	NA	0.63	0.63	0	Sig	Unimodal	0.0944	0.65	0.18	0.47	Increase	1	0.75	0.62	0.13	Herbaceous	Native	Threatened	Rare	Rare
Cytisus scoparius	Cytisus scoparius (L.) Link	angiosperms	Fabales	Fabaceae	Cytisus	Sig	Unimodal	0.7088	0.85	0.31	0.54	Sig	Unimodal	0.5696	0.9	0.37	0.53	Unimodal	0.525357	0.86	0.5	0.36	Woody	Native	Not.threatened	Common	Common
Dactylorhiza incarnata	Dactylorhiza incarnata (L.) Soó	angiosperms	Asparagales	Orchidaceae	Dactylorhiza	Sig	Increase	1	0.9	0.08	0.82	Sig	Unimodal	0.3848	0.87	0.1	0.77	Unimodal	0.768841	0.97	0.07	0.9	Herbaceous	Native	Threatened	Rare	Rather.rare
Dactylorhiza maculata	Dactylorhiza maculata (L.) Soó	angiosperms	Asparagales	Orchidaceae	Dactylorhiza	Sig	Unimodal	0.7184	0.89	0.17	0.72	Sig	Unimodal	0.4364	0.93	0.11	0.82	Unimodal	0.63443	0.97	0.24	0.73	Herbaceous	Native	Not.threatened	Common	Common
Dactylorhiza majalis	Dactylorhiza majalis (Rchb.) P.F.Hunt & Summerh.	angiosperms	Asparagales	Orchidaceae	Dactylorhiza	Sig	Unimodal	0.6308	0.85	0.35	0.5	Sig	Unimodal	0.3728	0.76	0.29	0.47	Unimodal	0.59	0.93	0.36	0.57	Herbaceous	Native	Threatened	Common	Common
Dactylorhiza praetermissa	Dactylorhiza praetermissa (Druce) Soó	angiosperms	Asparagales	Orchidaceae	Dactylorhiza	Sig	Unimodal	0.722	0.87	0.3	0.57	Sig	Unimodal	0.3932	0.79	0.29	0.5	Unimodal	0.681129	0.97	0.28	0.69	Herbaceous	Exotic	NA	NA	NA
Danthonia decumbens	Danthonia decumbens (L.) DC.	angiosperms	Poales	Poaceae	Danthonia	Sig	Increase	1	0.85	0.04	0.81	Sig	Unimodal	0.7268	0.93	0.19	0.74	Unimodal	0.693065	0.96	0.22	0.74	Herbaceous	Native	Not.threatened	Common	Common
Datura stramonium	Datura stramonium L.	angiosperms	Solanales	Solanaceae	Datura	Sig	Unimodal	0.7268	0.8	0.48	0.32	Sig	Unimodal	0.3992	0.74	0.41	0.33	Unimodal	0.671667	0.9	0.48	0.42	Herbaceous	Native	Not.threatened	Common	Common
Daucus carota	Daucus carota L.	angiosperms	Apiales	Apiaceae	Daucus	Sig	Unimodal	0.4424	0.72	0.51	0.21	Sig	Decrease	0	0.64	0.41	0.23	Unimodal	0.468841	0.77	0.52	0.25	Herbaceous	Native	Not.threatened	Common	Common
Deschampsia cespitosa	Deschampsia cespitosa (L.) P.Beauv.	angiosperms	Poales	Poaceae	Deschampsia	Sig	Unimodal	0.578	0.88	0.24	0.64	Sig	Unimodal	0.4628	0.88	0.32	0.56	Unimodal	0.520286	0.92	0.39	0.53	Herbaceous	Native	Not.threatened	Common	Common
Descurainia sophia	Descurainia sophia (L.) Webb ex Prantl	angiosperms	Brassicales	Brassicaceae	Descurainia	Sig	Unimodal	0.8828	0.86	0.4	0.46	Sig	Unimodal	0.4088	0.73	0.45	0.28	Unimodal	0.63087	0.96	0.32	0.64	Herbaceous	Native	Not.threatened	Rare	Rather.rare
Dianthus armeria	Dianthus armeria L.	angiosperms	Caryophyllales	Caryophyllaceae	Dianthus	Sig	Unimodal	0.6704	0.83	0.44	0.39	Sig	Unimodal	0.5432	0.75	0.59	0.16	Unimodal	0.494032	0.92	0.4	0.52	Herbaceous	Native	Threatened	Rare	Rare
Dianthus barbatus	Dianthus barbatus L.	angiosperms	Caryophyllales	Caryophyllaceae	Dianthus	Sig	Unimodal	0.692	0.82	0.47	0.35	Sig	Unimodal	0.4544	0.75	0.51	0.24	Unimodal	0.714848	0.91	0.49	0.42	Herbaceous	Exotic	NA	NA	NA
Dianthus carthusianorum	Dianthus carthusianorum L.	angiosperms	Caryophyllales	Caryophyllaceae	Dianthus	Sig	Unimodal	0.548	0.87	0.37	0.5	Sig	Unimodal	0.5576	0.84	0.52	0.32	Unimodal	0.343684	0.89	0.01	0.88	Herbaceous	Native	Threatened	Rare	Very.rare
Dianthus deltoides	Dianthus deltoides L.	angiosperms	Caryophyllales	Caryophyllaceae	Dianthus	Sig	Unimodal	0.5888	0.88	0.32	0.56	Sig	Unimodal	0.476	0.88	0.39	0.49	Unimodal	0.477308	0.91	0.34	0.57	Herbaceous	Native	Threatened	Rare	Rare
Dicentra formosa	Dicentra formosa (Haw.) Walp.	angiosperms	Ranunculales	Papaveraceae	Dicentra	Sig	Unimodal	0.7496	0.9	0.07	0.83	Sig	Unimodal	0.6896	0.95	0.11	0.84	Unimodal	0.42551	0.9	0.17	0.73	Herbaceous	Exotic	NA	NA	NA
Digitalis purpurea	Digitalis purpurea L.	angiosperms	Lamiales	Plantaginaceae	Digitalis	Sig	Unimodal	0.7712	0.86	0.25	0.61	Sig	Unimodal	0.6524	0.91	0.32	0.59	Unimodal	0.5048	0.86	0.49	0.37	Herbaceous	Native	Not.threatened	Common	Common
Digitaria ischaemum	Digitaria ischaemum (Schreb.) Muhl.	angiosperms	Poales	Poaceae	Digitaria	Sig	Unimodal	0.5216	0.82	0.46	0.36	Sig	Unimodal	0.41	0.79	0.33	0.46	Unimodal	0.411273	0.84	0.23	0.61	Herbaceous	Native	Not.threatened	Common	Common
Digitaria sanguinalis	Digitaria sanguinalis (L.) Scop.	angiosperms	Poales	Poaceae	Digitaria	Sig	Unimodal	0.3512	0.75	0.19	0.56	Sig	Decrease	0	0.65	0.31	0.34	Unimodal	0.268421	0.81	0	0.81	Herbaceous	Native	Not.threatened	Common	Common
Diplotaxis muralis	Diplotaxis muralis (L.) DC.	angiosperms	Brassicales	Brassicaceae	Diplotaxis	Sig	Unimodal	0.3176	0.74	0.15	0.59	Sig	Decrease	0	0.69	0.05	0.64	Unimodal	0.37625	0.87	0.08	0.79	Herbaceous	Native	Not.threatened	Common	Common
Diplotaxis tenuifolia	Diplotaxis tenuifolia (L.) DC.	angiosperms	Brassicales	Brassicaceae	Diplotaxis	Sig	Unimodal	0.5168	0.78	0.52	0.26	Sig	Decrease	0	0.67	0.24	0.43	Unimodal	0.571887	0.91	0.45	0.46	Herbaceous	Native	Not.threatened	Common	Common
Dipsacus fullonum	Dipsacus fullonum L.	angiosperms	Dipsacales	Caprifoliaceae	Dipsacus	Sig	Unimodal	0.428	0.75	0.41	0.34	Sig	Decrease	0	0.66	0.35	0.31	Unimodal	0.462838	0.83	0.42	0.41	Herbaceous	Native	Not.threatened	Common	Common
Dipsacus laciniatus	Dipsacus laciniatus L.	angiosperms	Dipsacales	Caprifoliaceae	Dipsacus	Sig	Unimodal	0.5276	0.89	0.31	0.58	Sig	Unimodal	0.2372	0.66	0.38	0.28	Unimodal	0.472333	0.96	0.16	0.8	Herbaceous	Exotic	NA	NA	NA
Dipsacus pilosus	Dipsacus pilosus L.	angiosperms	Dipsacales	Caprifoliaceae	Dipsacus	Sig	Unimodal	0.5024	0.9	0.25	0.65	Sig	Unimodal	0.3812	0.86	0.11	0.75	Unimodal	0.395789	0.93	0.04	0.89	Herbaceous	Native	Not.threatened	Rare	Rather.rare
Dipsacus strigosus	Dipsacus strigosus Willd. ex Roem. & Schult.	angiosperms	Dipsacales	Caprifoliaceae	Dipsacus	Sig	Increase	1	0.77	0.58	0.19	Sig	Unimodal	0.1784	0.68	0.07	0.61	Increase	1	0.98	0.54	0.44	Herbaceous	Exotic	NA	NA	NA
Dittrichia graveolens	Dittrichia graveolens (L.) Greuter	angiosperms	Asterales	Asteraceae	Dittrichia	Sig	Unimodal	0.8756	0.87	0.37	0.5	Sig	Unimodal	0.7208	0.93	0.37	0.56	Unimodal	0.365556	0.82	0.13	0.69	Herbaceous	Exotic	NA	NA	NA
Doronicum pardalianches	Doronicum pardalianches L.	angiosperms	Asterales	Asteraceae	Doronicum	Sig	Unimodal	0.614	0.9	0.23	0.67	Sig	Unimodal	0.4796	0.92	0.3	0.62	Unimodal	0.425556	0.94	0.07	0.87	Herbaceous	Native	Not.threatened	Rare	Rare
Doronicum plantagineum	Doronicum plantagineum L.	angiosperms	Asterales	Asteraceae	Doronicum	Sig	Unimodal	0.8132	0.89	0.29	0.6	Sig	Unimodal	0.5984	0.94	0.32	0.62	Unimodal	0.562466	0.88	0.5	0.38	Herbaceous	Native	Not.threatened	Rare	Rare
Draba muralis	Draba muralis L.	angiosperms	Brassicales	Brassicaceae	Draba	Sig	Unimodal	0.4844	0.76	0.52	0.24	Sig	Decrease	0	0.65	0.31	0.34	Unimodal	0.724417	0.82	0.56	0.26	Herbaceous	Native	Not.threatened	Rare	Rare
Drosera intermedia	Drosera intermedia Hayne	angiosperms	Caryophyllales	Droseraceae	Drosera	Sig	Unimodal	0.7796	0.87	0.06	0.81	Sig	Unimodal	0.5732	0.93	0.2	0.73	Unimodal	0.595926	0.95	0.24	0.71	Herbaceous	Native	Not.threatened	Common	Common
Drosera rotundifolia	Drosera rotundifolia L.	angiosperms	Caryophyllales	Droseraceae	Drosera	Sig	Unimodal	0.872	0.86	0.05	0.81	Sig	Unimodal	0.5396	0.93	0.27	0.66	Unimodal	0.659524	0.96	0.12	0.84	Herbaceous	Native	Not.threatened	Common	Common
Dryopteris affinis	Dryopteris affinis Fraser-Jenk.	pteridophytes	Polypodiales	Polypodiaceae	Dryopteris	Sig	Unimodal	0.7304	0.9	0.11	0.79	Sig	Unimodal	0.6512	0.95	0.18	0.77	Unimodal	0.47122	0.92	0.3	0.62	Herbaceous	Native	Not.threatened	Rare	Rare
Dryopteris carthusiana	Dryopteris carthusiana (Vill.) H.P.Fuchs	pteridophytes	Polypodiales	Polypodiaceae	Dryopteris	Sig	Unimodal	0.7208	0.87	0.18	0.69	Sig	Unimodal	0.5816	0.92	0.29	0.63	Unimodal	0.5924	0.91	0.43	0.48	Herbaceous	Native	Not.threatened	Common	Common
Dryopteris cristata	Dryopteris cristata (L.) A.Gray	pteridophytes	Polypodiales	Polypodiaceae	Dryopteris	Sig	Unimodal	0.7424	0.89	0.19	0.7	Sig	Unimodal	0.3656	0.71	0.41	0.3	Unimodal	0.653429	0.98	0.13	0.85	Herbaceous	Native	Not.threatened	Rare	Rather.rare
Dryopteris dilatata	Dryopteris dilatata (Hoffm.) A.Gray	pteridophytes	Polypodiales	Polypodiaceae	Dryopteris	Sig	Unimodal	0.6776	0.86	0.23	0.63	Sig	Unimodal	0.5624	0.9	0.32	0.58	Unimodal	0.509778	0.87	0.48	0.39	Herbaceous	Native	Not.threatened	Common	Common
Dryopteris filix-mas	Dryopteris filix-mas (L.) Schott	pteridophytes	Polypodiales	Polypodiaceae	Dryopteris	Sig	Unimodal	0.6464	0.85	0.34	0.51	Sig	Unimodal	0.5468	0.87	0.45	0.42	Unimodal	0.522778	0.86	0.5	0.36	Herbaceous	Native	Not.threatened	Common	Common
Echinochloa crus-galli	Echinochloa crus-galli (L.) P.Beauv.	angiosperms	Poales	Poaceae	Echinochloa	Sig	Unimodal	0.3704	0.72	0.36	0.36	Sig	Decrease	0	0.64	0.32	0.32	Unimodal	0.341622	0.75	0.22	0.53	Herbaceous	Native	Not.threatened	Common	Common
Echinochloa muricata	Echinochloa muricata (P.Beauv.) Fernald	angiosperms	Poales	Poaceae	Echinochloa	Sig	Unimodal	0.3956	0.8	0.2	0.6	Sig	Unimodal	0.2252	0.72	0.02	0.7	Unimodal	0.397903	0.83	0.21	0.62	Herbaceous	Exotic	NA	NA	NA
Echinops exaltatus	Echinops exaltatus Schrad.	angiosperms	Asterales	Asteraceae	Echinops	Not.sig	Increase	1	0.78	0.58	0.2	NA	NA	NA	NA	NA	NA	NA	NA	NA	NA	NA	Herbaceous	Exotic	NA	NA	NA
Echium plantagineum	Echium plantagineum L.	angiosperms	Boraginales	Boraginaceae	Echium	Sig	Unimodal	0.218	0.65	0.48	0.17	Sig	Unimodal	0.0584	0.66	0	0.66	Increase	1	0.9	0.58	0.32	Herbaceous	Exotic	NA	NA	NA
Echium vulgare	Echium vulgare L.	angiosperms	Boraginales	Boraginaceae	Echium	Sig	Increase	1	0.87	0.34	0.53	Sig	Unimodal	0.5612	0.84	0.52	0.32	Unimodal	0.670323	0.95	0.34	0.61	Herbaceous	Native	Not.threatened	Common	Common
Egeria densa	Egeria densa Planch.	angiosperms	Alismatales	Hydrocharitaceae	Egeria	Sig	Increase	1	0.73	0.6	0.13	Sig	Increase	1	0.71	0.62	0.09	Increase	1	0.79	0.61	0.18	Herbaceous	Exotic	NA	NA	NA
Elaeagnus angustifolia	Elaeagnus angustifolia L.	angiosperms	Rosales	Elaeagnaceae	Elaeagnus	Sig	Increase	1	0.96	0.16	0.8	Sig	Unimodal	0.3044	0.88	0	0.88	Increase	1	0.99	0.11	0.88	Woody	Exotic	NA	NA	NA
Elatine hexandra	Elatine hexandra (Lapierre) DC.	angiosperms	Malpighiales	Elatinaceae	Elatine	Sig	Unimodal	0.7388	0.89	0.03	0.86	Sig	Unimodal	0.5324	0.95	0.13	0.82	Unimodal	0.5	0.97	0.12	0.85	Herbaceous	Native	Not.threatened	Rare	Rare
Eleocharis acicularis	Eleocharis acicularis (L.) Roem. & Schult.	angiosperms	Poales	Cyperaceae	Eleocharis	Sig	Unimodal	0.674	0.85	0.39	0.46	Sig	Unimodal	0.356	0.79	0.19	0.6	Unimodal	0.701553	0.95	0.38	0.57	Herbaceous	Native	Not.threatened	Common	Common
Eleocharis multicaulis	Eleocharis multicaulis (Sm.) Desv.	angiosperms	Poales	Cyperaceae	Eleocharis	Sig	Unimodal	0.8348	0.86	0.05	0.81	Sig	Unimodal	0.596	0.94	0.17	0.77	Unimodal	0.593662	0.96	0.22	0.74	Herbaceous	Native	Not.threatened	Common	Common
Eleocharis palustris	Eleocharis palustris (L.) Roem. & Schult.	angiosperms	Poales	Cyperaceae	Eleocharis	Sig	Unimodal	0.6536	0.84	0.39	0.45	Sig	Unimodal	0.3716	0.77	0.25	0.52	Unimodal	0.623696	0.93	0.39	0.54	Herbaceous	Native	Not.threatened	Common	Common
Eleocharis quinqueflora	Eleocharis quinqueflora (Hartmann) O.Schwarz	angiosperms	Poales	Cyperaceae	Eleocharis	Sig	Increase	1	0.9	0.02	0.88	Sig	Unimodal	0.464	0.9	0.32	0.58	Increase	1	0.98	0.03	0.95	Herbaceous	Native	Threatened	Rare	Rare
Eleocharis uniglumis	Eleocharis uniglumis (Link) Schult.	angiosperms	Poales	Cyperaceae	Eleocharis	Sig	Increase	1	0.92	0.18	0.74	Sig	Unimodal	0.2708	0.69	0.26	0.43	Unimodal	0.803553	0.98	0.1	0.88	Herbaceous	Native	Not.threatened	Common	Common
Elodea canadensis	Elodea canadensis Michx.	angiosperms	Alismatales	Hydrocharitaceae	Elodea	Sig	Unimodal	0.5204	0.79	0.51	0.28	Sig	Unimodal	0.0968	0.66	0.04	0.62	Unimodal	0.641714	0.92	0.45	0.47	Herbaceous	Native	Not.threatened	Common	Common
Elodea nuttallii	Elodea nuttallii (Planch.) H.St.John	angiosperms	Alismatales	Hydrocharitaceae	Elodea	Sig	Unimodal	0.4256	0.72	0.48	0.24	Sig	Decrease	0	0.65	0.15	0.5	Unimodal	0.587551	0.8	0.56	0.24	Herbaceous	Exotic	NA	NA	NA
Elymus caninus	Elymus caninus (L.) L.	angiosperms	Poales	Poaceae	Elymus	Sig	Unimodal	0.548	0.92	0.12	0.8	Sig	Unimodal	0.3968	0.94	0.02	0.92	Unimodal	0.405714	0.95	0.03	0.92	Herbaceous	Native	Not.threatened	Rare	Rare
Empetrum nigrum	Empetrum nigrum L.	angiosperms	Ericales	Ericaceae	Empetrum	Sig	Increase	1	0.86	0.02	0.84	Sig	Unimodal	0.77	0.94	0.17	0.77	Unimodal	0.747123	0.97	0.14	0.83	Woody	Native	Not.threatened	Rare	Rather.rare
Epilobium ciliatum	Epilobium ciliatum Raf.	angiosperms	Myrtales	Onagraceae	Epilobium	Sig	Unimodal	0.5	0.78	0.51	0.27	Sig	Unimodal	0.3368	0.69	0.42	0.27	Unimodal	0.464043	0.83	0.43	0.4	Herbaceous	Exotic	NA	NA	NA
Epilobium hirsutum	Epilobium hirsutum L.	angiosperms	Myrtales	Onagraceae	Epilobium	Sig	Unimodal	0.4364	0.71	0.5	0.21	Sig	Decrease	0	0.65	0.26	0.39	Unimodal	0.518	0.78	0.56	0.22	Herbaceous	Native	Not.threatened	Common	Common
Epilobium montanum	Epilobium montanum L.	angiosperms	Myrtales	Onagraceae	Epilobium	Sig	Unimodal	0.7028	0.87	0.32	0.55	Sig	Unimodal	0.6572	0.9	0.45	0.45	Unimodal	0.465714	0.91	0.3	0.61	Herbaceous	Native	Not.threatened	Common	Common
Epilobium obscurum	Epilobium obscurum (Schreb.) Schreb.	angiosperms	Myrtales	Onagraceae	Epilobium	Sig	Unimodal	0.5948	0.88	0.32	0.56	Sig	Unimodal	0.458	0.88	0.32	0.56	Unimodal	0.466441	0.92	0.27	0.65	Herbaceous	Native	Threatened	Rare	Rather.rare
Epilobium palustre	Epilobium palustre L.	angiosperms	Myrtales	Onagraceae	Epilobium	Sig	Unimodal	0.8396	0.89	0.14	0.75	Sig	Unimodal	0.398	0.85	0.19	0.66	Unimodal	0.711209	0.97	0.12	0.85	Herbaceous	Native	Not.threatened	Common	Common
Epilobium parviflorum	Epilobium parviflorum Schreb.	angiosperms	Myrtales	Onagraceae	Epilobium	Sig	Unimodal	0.4808	0.73	0.55	0.18	Sig	Decrease	0	0.64	0.35	0.29	Unimodal	0.538293	0.81	0.55	0.26	Herbaceous	Native	Not.threatened	Common	Common
Epilobium roseum	Epilobium roseum (Schreb.) Schreb.	angiosperms	Myrtales	Onagraceae	Epilobium	Sig	Unimodal	0.4364	0.76	0.41	0.35	Sig	Decrease	0	0.64	0.46	0.18	Unimodal	0.38	0.83	0.15	0.68	Herbaceous	Native	Not.threatened	Common	Common
Epilobium tetragonum	Epilobium tetragonum L.	angiosperms	Myrtales	Onagraceae	Epilobium	Sig	Unimodal	0.5696	0.77	0.52	0.25	Sig	Unimodal	0.3596	0.71	0.38	0.33	Unimodal	0.57814	0.84	0.53	0.31	Herbaceous	Native	Not.threatened	Common	Common
Epipactis helleborine	Epipactis helleborine (L.) Crantz	angiosperms	Asparagales	Orchidaceae	Epipactis	Sig	Unimodal	0.6728	0.84	0.35	0.49	Sig	Unimodal	0.6236	0.86	0.46	0.4	Unimodal	0.488	0.86	0.45	0.41	Herbaceous	Native	Not.threatened	Common	Common
Epipactis palustris	Epipactis palustris (L.) Crantz	angiosperms	Asparagales	Orchidaceae	Epipactis	Sig	Increase	1	0.94	0.16	0.78	Sig	Unimodal	0.3908	0.85	0.15	0.7	Increase	1	0.98	0.12	0.86	Herbaceous	Native	Threatened	Rare	Rather.rare
Equisetum arvense	Equisetum arvense L.	pteridophytes	Equisetales	Equisetaceae	Equisetum	Sig	Unimodal	0.4604	0.72	0.52	0.2	Sig	Unimodal	0.1628	0.65	0.36	0.29	Unimodal	0.482143	0.77	0.54	0.23	Herbaceous	Native	Not.threatened	Common	Common
Equisetum fluviatile	Equisetum fluviatile L.	pteridophytes	Equisetales	Equisetaceae	Equisetum	Sig	Unimodal	0.5108	0.8	0.48	0.32	Sig	Unimodal	0.2792	0.74	0.09	0.65	Unimodal	0.555161	0.86	0.5	0.36	Herbaceous	Native	Not.threatened	Common	Common
Equisetum hyemale	Equisetum hyemale L.	pteridophytes	Equisetales	Equisetaceae	Equisetum	Sig	Unimodal	0.554	0.9	0.26	0.64	Sig	Unimodal	0.41	0.87	0.18	0.69	Unimodal	0.521587	0.94	0.38	0.56	Herbaceous	Native	Not.threatened	Rare	Rather.rare
Equisetum palustre	Equisetum palustre L.	pteridophytes	Equisetales	Equisetaceae	Equisetum	Sig	Unimodal	0.518	0.8	0.48	0.32	Sig	Unimodal	0.3044	0.74	0.14	0.6	Unimodal	0.5312	0.87	0.5	0.37	Herbaceous	Native	Not.threatened	Common	Common
Equisetum sylvaticum	Equisetum sylvaticum L.	pteridophytes	Equisetales	Equisetaceae	Equisetum	Sig	Unimodal	0.614	0.91	0.13	0.78	Sig	Unimodal	0.5504	0.95	0.15	0.8	Unimodal	0.235926	0.86	0	0.86	Herbaceous	Native	Threatened	Rare	Rare
Equisetum telmateia	Equisetum telmateia Ehrh.	pteridophytes	Equisetales	Equisetaceae	Equisetum	Sig	Unimodal	0.5336	0.88	0.33	0.55	Sig	Unimodal	0.5156	0.91	0.43	0.48	Unimodal	0.2624	0.87	0	0.87	Herbaceous	Native	Not.threatened	Rare	Rare
Equisetum variegatum	Equisetum variegatum Schleich. ex F.Weber & D.Mohr	pteridophytes	Equisetales	Equisetaceae	Equisetum	Sig	Increase	1	0.96	0.1	0.86	Sig	Increase	1	0.92	0.48	0.44	Increase	1	1	0.18	0.82	Herbaceous	Native	Threatened	Rare	Rare
Equisetum x litorale	Equisetum × litorale Kühlew. ex Rupr.	NA	NA	NA	NA	Sig	Unimodal	0.4892	0.86	0.35	0.51	Sig	Unimodal	0.3308	0.89	0.01	0.88	Unimodal	0.45087	0.83	0.4	0.43	Herbaceous	Exotic	NA	NA	NA
Equisetum x moorei	Equisetum × moorei Newman	NA	NA	NA	NA	Sig	Increase	1	0.9	0.35	0.55	Sig	Unimodal	0.1664	0.7	0.01	0.69	Unimodal	0.766301	0.98	0.22	0.76	Herbaceous	Exotic	NA	NA	NA
Eragrostis minor	Eragrostis minor Host	angiosperms	Poales	Poaceae	Eragrostis	Sig	Unimodal	0.2252	0.71	0.03	0.68	Sig	Decrease	0	0.69	0.03	0.66	Unimodal	0.269677	0.81	0	0.81	Herbaceous	Exotic	NA	NA	NA
Eranthis hyemalis	Eranthis hyemalis (L.) Salisb.	angiosperms	Ranunculales	Ranunculaceae	Eranthis	Sig	Unimodal	0.4136	0.83	0.18	0.65	Sig	Decrease	0	0.65	0.21	0.44	Unimodal	0.371875	0.89	0.04	0.85	Herbaceous	Native	Not.threatened	Rare	Rather.rare
Erica tetralix	Erica tetralix L.	angiosperms	Ericales	Ericaceae	Erica	Sig	Unimodal	0.884	0.85	0.09	0.76	Sig	Unimodal	0.6248	0.92	0.23	0.69	Unimodal	0.640294	0.94	0.29	0.65	Woody	Native	Not.threatened	Common	Common
Erigeron acris	Erigeron acris L.	angiosperms	Asterales	Asteraceae	Erigeron	Sig	Increase	1	0.94	0.06	0.88	Sig	Unimodal	0.4952	0.93	0.36	0.57	Increase	1	0.98	0.06	0.92	Herbaceous	Native	Threatened	Rare	Rather.rare
Erigeron annuus	Erigeron annuus (L.) Pers.	angiosperms	Asterales	Asteraceae	Erigeron	Sig	Unimodal	0.5264	0.84	0.43	0.41	Sig	Unimodal	0.446	0.78	0.46	0.32	Unimodal	0.401538	0.86	0.17	0.69	Herbaceous	Native	Not.threatened	Common	Common
Erigeron karvinskianus	Erigeron karvinskianus DC.	angiosperms	Asterales	Asteraceae	Erigeron	Sig	Unimodal	0.224	0.8	0	0.8	Sig	Decrease	0	0.69	0.01	0.68	Unimodal	0.20125	0.87	0	0.87	Herbaceous	Exotic	NA	NA	NA
Eriophorum angustifolium	Eriophorum angustifolium Honck.	angiosperms	Poales	Cyperaceae	Eriophorum	Sig	Unimodal	0.83	0.87	0.09	0.78	Sig	Unimodal	0.5408	0.92	0.33	0.59	Unimodal	0.671622	0.96	0.18	0.78	Herbaceous	Native	Not.threatened	Common	Common
Eriophorum vaginatum	Eriophorum vaginatum L.	angiosperms	Poales	Cyperaceae	Eriophorum	Sig	Unimodal	0.9188	0.86	0.03	0.83	Sig	Unimodal	0.5864	0.95	0.23	0.72	Unimodal	0.741154	0.97	0.14	0.83	Herbaceous	Native	Threatened	Rare	Rather.rare
Erodium cicutarium	Erodium cicutarium (L.) L'Hér.	angiosperms	Geraniales	Geraniaceae	Erodium	Sig	Unimodal	0.776	0.83	0.42	0.41	Sig	Unimodal	0.464	0.81	0.45	0.36	Unimodal	0.647727	0.91	0.45	0.46	Herbaceous	Native	Not.threatened	Common	Common
Erodium lebelii	Erodium lebelii Jord.	angiosperms	Geraniales	Geraniaceae	Erodium	Sig	Increase	1	0.87	0.01	0.86	Sig	Unimodal	0.5228	0.93	0.35	0.58	Unimodal	0.853889	0.95	0.02	0.93	Herbaceous	Native	Threatened	Rare	Rare
Eruca vesicaria	Eruca vesicaria (L.) Cav.	angiosperms	Brassicales	Brassicaceae	Eruca	Sig	Unimodal	0.2876	0.73	0.11	0.62	Sig	Decrease	0	0.69	0.12	0.57	Unimodal	0.311429	0.84	0.02	0.82	Herbaceous	Exotic	NA	NA	NA
Erucastrum gallicum	Erucastrum gallicum (Willd.) O.E.Schulz	angiosperms	Brassicales	Brassicaceae	Erucastrum	Sig	Unimodal	0.4412	0.82	0.3	0.52	Sig	Decrease	0	0.66	0.17	0.49	Unimodal	0.415	0.92	0.1	0.82	Herbaceous	Native	Threatened	Rare	Rather.rare
Eryngium campestre	Eryngium campestre L.	angiosperms	Apiales	Apiaceae	Eryngium	Sig	Unimodal	0.5156	0.8	0.49	0.31	Sig	Decrease	0	0.67	0.11	0.56	Unimodal	0.587581	0.94	0.39	0.55	Herbaceous	Native	Not.threatened	Common	Common
Eryngium maritimum	Eryngium maritimum L.	angiosperms	Apiales	Apiaceae	Eryngium	Sig	Increase	1	0.91	0.02	0.89	Sig	Unimodal	0.3176	0.78	0.09	0.69	Increase	1	0.96	0.01	0.95	Herbaceous	Native	Threatened	Rare	Rare
Eryngium planum	Eryngium planum L.	angiosperms	Apiales	Apiaceae	Eryngium	Sig	Unimodal	0.446	0.76	0.44	0.32	Sig	Unimodal	0.1184	0.66	0.02	0.64	Unimodal	0.451887	0.88	0.31	0.57	Herbaceous	Exotic	NA	NA	NA
Erysimum cheiranthoides	Erysimum cheiranthoides L.	angiosperms	Brassicales	Brassicaceae	Erysimum	Sig	Unimodal	0.4496	0.79	0.4	0.39	Sig	Decrease	0	0.64	0.55	0.09	Unimodal	0.387255	0.85	0.14	0.71	Herbaceous	Native	Not.threatened	Common	Common
Erysimum cheiri	Erysimum cheiri (L.) Crantz	angiosperms	Brassicales	Brassicaceae	Erysimum	Sig	Decrease	0	0.65	0.44	0.21	Sig	U-shaped	NA	NA	NA	NA	Unimodal	0.221481	0.89	0	0.89	Herbaceous	Native	Threatened	Rare	Very.rare
Eschscholzia californica	Eschscholzia californica Cham.	angiosperms	Ranunculales	Papaveraceae	Eschscholzia	Sig	Unimodal	0.3956	0.79	0.23	0.56	Sig	Decrease	0	0.67	0.13	0.54	Unimodal	0.405313	0.9	0.11	0.79	Herbaceous	Exotic	NA	NA	NA
Euonymus europaeus	Euonymus europaeus L.	angiosperms	Celastrales	Celastraceae	Euonymus	Sig	Unimodal	0.6056	0.87	0.32	0.55	Sig	Unimodal	0.4484	0.89	0.25	0.64	Unimodal	0.521493	0.89	0.46	0.43	Woody	Native	Not.threatened	Common	Common
Euonymus fortunei	Euonymus fortunei (Turcz.) Hand.-Mazz.	angiosperms	Celastrales	Celastraceae	Euonymus	Sig	Unimodal	0.4916	0.9	0.2	0.7	Sig	Unimodal	0.4304	0.9	0.19	0.71	Unimodal	0.368	0.89	0.04	0.85	Woody	Exotic	NA	NA	NA
Eupatorium cannabinum	Eupatorium cannabinum L.	angiosperms	Asterales	Asteraceae	Eupatorium	Sig	Unimodal	0.6224	0.81	0.44	0.37	Sig	Unimodal	0.4556	0.76	0.49	0.27	Unimodal	0.551818	0.87	0.49	0.38	Herbaceous	Native	Not.threatened	Common	Common
Eupatorium purpureum	Eupatorium purpureum L.	angiosperms	Asterales	Asteraceae	Eupatorium	Sig	Unimodal	0.2036	0.66	0.38	0.28	Sig	Decrease	0	0.64	0.37	0.27	Unimodal	0.269697	0.82	0	0.82	Herbaceous	Exotic	NA	NA	NA
Euphorbia amygdaloides	Euphorbia amygdaloides L.	angiosperms	Malpighiales	Euphorbiaceae	Euphorbia	Sig	Increase	1	0.69	0.61	0.08	Sig	Increase	1	0.69	0.62	0.07	Unimodal	0.303208	0.77	0.06	0.71	Herbaceous	Native	Not.threatened	Rare	Very.rare
Euphorbia characias	Euphorbia characias L.	angiosperms	Malpighiales	Euphorbiaceae	Euphorbia	Sig	Increase	1	0.71	0.61	0.1	Sig	Increase	1	0.69	0.63	0.06	Unimodal	0.372787	0.82	0.15	0.67	Woody	Exotic	NA	NA	NA
Euphorbia cyparissias	Euphorbia cyparissias L.	angiosperms	Malpighiales	Euphorbiaceae	Euphorbia	Sig	Unimodal	0.824	0.87	0.34	0.53	Sig	Unimodal	0.4976	0.86	0.49	0.37	Unimodal	0.717234	0.95	0.4	0.55	Herbaceous	Native	Not.threatened	Rare	Rather.rare
Euphorbia esula	Euphorbia esula L.	angiosperms	Malpighiales	Euphorbiaceae	Euphorbia	Sig	Unimodal	0.596	0.82	0.46	0.36	Sig	Unimodal	0.2948	0.69	0.3	0.39	Unimodal	0.622373	0.93	0.43	0.5	Herbaceous	Native	Not.threatened	Common	Common
Euphorbia exigua	Euphorbia exigua L.	angiosperms	Malpighiales	Euphorbiaceae	Euphorbia	Sig	Unimodal	0.1892	0.68	0.08	0.6	Sig	Decrease	0	0.7	0.01	0.69	Unimodal	0.327143	0.81	0.06	0.75	Herbaceous	Native	Threatened	Rare	Rather.rare
Euphorbia helioscopia	Euphorbia helioscopia L.	angiosperms	Malpighiales	Euphorbiaceae	Euphorbia	Sig	Decrease	0	0.66	0.19	0.47	Sig	Decrease	0	0.68	0.07	0.61	Unimodal	0.245556	0.67	0.25	0.42	Herbaceous	Native	Not.threatened	Common	Common
Euphorbia lathyris	Euphorbia lathyris L.	angiosperms	Malpighiales	Euphorbiaceae	Euphorbia	Sig	Unimodal	0.4112	0.77	0.31	0.46	Sig	Decrease	0	0.64	0.39	0.25	Unimodal	0.352368	0.84	0.07	0.77	Herbaceous	Native	Not.threatened	Common	Common
Euphorbia maculata	Euphorbia maculata L.	angiosperms	Malpighiales	Euphorbiaceae	Euphorbia	Sig	Unimodal	0.272	0.77	0.01	0.76	Sig	Decrease	0	0.68	0.09	0.59	Unimodal	0.224138	0.83	0	0.83	Herbaceous	Exotic	NA	NA	NA
Euphorbia myrsinites	Euphorbia myrsinites L.	angiosperms	Malpighiales	Euphorbiaceae	Euphorbia	Sig	Unimodal	0.1064	0.67	0.07	0.6	Sig	Decrease	0	0.65	0.04	0.61	Unimodal	0.12303	0.68	0	0.68	Herbaceous	Exotic	NA	NA	NA
Euphorbia palustris	Euphorbia palustris L.	angiosperms	Malpighiales	Euphorbiaceae	Euphorbia	Sig	Unimodal	0.7712	0.88	0.29	0.59	Sig	Unimodal	0.368	0.82	0.15	0.67	Unimodal	0.616395	0.97	0.21	0.76	Herbaceous	Native	Threatened	Rare	Rare
Euphorbia paralias	Euphorbia paralias L.	angiosperms	Malpighiales	Euphorbiaceae	Euphorbia	Sig	Increase	1	0.92	0.03	0.89	Sig	Unimodal	0.4028	0.79	0.33	0.46	Increase	1	0.98	0.02	0.96	Herbaceous	Native	Not.threatened	Rare	Rare
Euphorbia peplus	Euphorbia peplus L.	angiosperms	Malpighiales	Euphorbiaceae	Euphorbia	Sig	Unimodal	0.3044	0.72	0.16	0.56	Sig	Decrease	0	0.67	0.2	0.47	Unimodal	0.294667	0.79	0.03	0.76	Herbaceous	Native	Not.threatened	Common	Common
Euphorbia stricta	Euphorbia stricta L.	angiosperms	Malpighiales	Euphorbiaceae	Euphorbia	Not.sig	Unimodal	0.356	0.7	0.39	0.31	NA	NA	NA	NA	NA	NA	NA	NA	NA	NA	NA	Herbaceous	Native	Threatened	Rare	Very.rare
Euphrasia tetraquetra	Euphrasia tetraquetra Arrond.	angiosperms	Lamiales	Orobanchaceae	Euphrasia	Sig	Increase	1	0.94	0.05	0.89	Sig	Unimodal	0.8528	0.81	0.57	0.24	Increase	1	1	0.05	0.95	Herbaceous	Exotic	NA	NA	NA
Fagopyrum esculentum	Fagopyrum esculentum Moench	angiosperms	Caryophyllales	Polygonaceae	Fagopyrum	Sig	Unimodal	0.5756	0.83	0.44	0.39	Sig	Unimodal	0.4196	0.75	0.45	0.3	Unimodal	0.463898	0.92	0.26	0.66	Herbaceous	Exotic	NA	NA	NA
Fagus sylvatica	Fagus sylvatica L.	angiosperms	Fagales	Fagaceae	Fagus	Sig	Unimodal	0.6992	0.87	0.2	0.67	Sig	Unimodal	0.626	0.91	0.26	0.65	Unimodal	0.427	0.85	0.24	0.61	Woody	Native	Not.threatened	Common	Common
Fallopia baldschuanica	Fallopia baldschuanica (Regel) Holub	angiosperms	Caryophyllales	Polygonaceae	Fallopia	Sig	Unimodal	0.6296	0.79	0.5	0.29	Sig	Unimodal	0.2864	0.66	0.45	0.21	Unimodal	0.543023	0.92	0.44	0.48	Woody	Exotic	NA	NA	NA
Fallopia convolvulus	Fallopia convolvulus (L.) Á.Löve	angiosperms	Caryophyllales	Polygonaceae	Fallopia	Sig	Unimodal	0.6404	0.75	0.54	0.21	Sig	Unimodal	0.416	0.73	0.47	0.26	Unimodal	0.547901	0.83	0.54	0.29	Herbaceous	Native	Not.threatened	Common	Common
Fallopia dumetorum	Fallopia dumetorum (L.) Holub	angiosperms	Caryophyllales	Polygonaceae	Fallopia	Sig	Unimodal	0.6644	0.87	0.34	0.53	Sig	Unimodal	0.512	0.89	0.44	0.45	Unimodal	0.574286	0.89	0.49	0.4	Herbaceous	Native	Not.threatened	Common	Common
Fallopia japonica	Reynoutria japonica Houtt.	angiosperms	Caryophyllales	Polygonaceae	Reynoutria	Sig	Unimodal	0.5408	0.82	0.44	0.38	Sig	Unimodal	0.5	0.82	0.53	0.29	Unimodal	0.403333	0.82	0.25	0.57	Herbaceous	Native	Not.threatened	Common	Common
Fallopia sachalinensis	Fallopia sachalinensis (F.Schmidt) Ronse Decr.	angiosperms	Caryophyllales	Polygonaceae	Fallopia	Sig	Unimodal	0.6104	0.89	0.26	0.63	Sig	Unimodal	0.5432	0.93	0.36	0.57	Unimodal	0.4125	0.88	0.16	0.72	Herbaceous	Native	Not.threatened	Rare	Rather.rare
Fallopia x bohemica	Reynoutria × bohemica Chrtek & Chrtková	NA	NA	NA	NA	Sig	Unimodal	0.6104	0.89	0.27	0.62	Sig	Unimodal	0.7016	0.93	0.39	0.54	Unimodal	0.28619	0.83	0.01	0.82	Herbaceous	Exotic	NA	NA	NA
Festuca arenaria	Poa robusta Steud.	angiosperms	Poales	Poaceae	Festuca	Sig	Increase	1	0.91	0.02	0.89	Sig	Unimodal	0.4508	0.92	0.19	0.73	Unimodal	0.83963	0.95	0.02	0.93	Herbaceous	Native	Not.threatened	Rare	Rather.rare
Festuca brevipila	Festuca trachyphylla (Hack.) Hack.	angiosperms	Poales	Poaceae	Festuca	Sig	Unimodal	0.5648	0.87	0.36	0.51	Sig	Unimodal	0.4004	0.88	0.12	0.76	Unimodal	0.448281	0.89	0.27	0.62	Herbaceous	Exotic	NA	NA	NA
Festuca filiformis	Festuca filiformis Pourr.	angiosperms	Poales	Poaceae	Festuca	Sig	Increase	1	0.88	0.18	0.7	Sig	Unimodal	0.5228	0.92	0.34	0.58	Unimodal	0.738824	0.95	0.3	0.65	Herbaceous	Native	Not.threatened	Common	Common
Festuca rubra	Festuca rubra L.	angiosperms	Poales	Poaceae	Festuca	Sig	Unimodal	0.638	0.73	0.55	0.18	Sig	Unimodal	0.3488	0.7	0.41	0.29	Unimodal	0.68719	0.8	0.56	0.24	Herbaceous	Native	Not.threatened	Common	Common
Ficus carica	Ficus carica L.	angiosperms	Rosales	Moraceae	Ficus	Sig	Unimodal	0.1832	0.69	0.02	0.67	Sig	Decrease	0	0.7	0	0.7	Unimodal	0.3	0.82	0.02	0.8	Woody	Exotic	NA	NA	NA
Filipendula ulmaria	Filipendula ulmaria (L.) Maxim.	angiosperms	Rosales	Rosaceae	Filipendula	Sig	Unimodal	0.4628	0.78	0.4	0.38	Sig	Unimodal	0.2792	0.74	0.09	0.65	Unimodal	0.471224	0.82	0.46	0.36	Herbaceous	Native	Not.threatened	Common	Common
Filipendula vulgaris	Filipendula vulgaris Moench	angiosperms	Rosales	Rosaceae	Filipendula	Sig	Increase	1	0.69	0.61	0.08	Sig	Decrease	0	0.64	0.51	0.13	Unimodal	0.413429	0.91	0.11	0.8	Herbaceous	Native	Threatened	Rare	Very.rare
Foeniculum vulgare	Foeniculum vulgare Mill.	angiosperms	Apiales	Apiaceae	Foeniculum	Sig	Unimodal	0.3884	0.73	0.37	0.36	Sig	Decrease	0	0.66	0.29	0.37	Unimodal	0.402857	0.86	0.18	0.68	Herbaceous	Exotic	NA	NA	NA
Fragaria vesca	Fragaria vesca L.	angiosperms	Rosales	Rosaceae	Fragaria	Sig	Unimodal	0.8072	0.88	0.15	0.73	Sig	Unimodal	0.6332	0.93	0.28	0.65	Unimodal	0.627246	0.95	0.35	0.6	Herbaceous	Native	Not.threatened	Common	Common
Fragaria x ananassa	Fragaria × ananassa (Duchesne ex Weston) Duchesne ex Rozier	NA	NA	NA	NA	Sig	Unimodal	0.3104	0.75	0.1	0.65	Sig	Decrease	0	0.65	0.08	0.57	Unimodal	0.296038	0.74	0.11	0.63	Herbaceous	Exotic	NA	NA	NA
Fraxinus excelsior	Fraxinus excelsior L.	angiosperms	Lamiales	Oleaceae	Fraxinus	Sig	Unimodal	0.4604	0.76	0.45	0.31	Sig	Unimodal	0.3224	0.7	0.32	0.38	Unimodal	0.416119	0.78	0.36	0.42	Woody	Native	Not.threatened	Common	Common
Fraxinus ornus	Fraxinus ornus L.	angiosperms	Lamiales	Oleaceae	Fraxinus	Sig	None	NA	0.63	0.63	0	Sig	None	NA	0.63	0.63	0	Unimodal	0.332121	0.82	0.06	0.76	Woody	Exotic	NA	NA	NA
Fritillaria imperialis	Fritillaria imperialis L.	angiosperms	Liliales	Liliaceae	Fritillaria	Sig	Increase	1	0.86	0.52	0.34	Sig	Increase	1	0.79	0.61	0.18	Increase	1	0.96	0.55	0.41	Herbaceous	Exotic	NA	NA	NA
Fritillaria meleagris	Fritillaria meleagris L.	angiosperms	Liliales	Liliaceae	Fritillaria	Sig	Unimodal	0.4676	0.87	0.24	0.63	Sig	Unimodal	0.2888	0.69	0.31	0.38	Unimodal	0.426	0.93	0.11	0.82	Herbaceous	Native	Threatened	Rare	Rare
Fumaria capreolata	Fumaria capreolata L.	angiosperms	Ranunculales	Papaveraceae	Fumaria	Sig	Unimodal	0.572	0.78	0.52	0.26	Sig	None	NA	0.63	0.63	0	Unimodal	0.490545	0.89	0.45	0.44	Herbaceous	Native	Not.threatened	Rare	Rare
Fumaria muralis	Fumaria muralis Sond. ex W.D.J.Koch	angiosperms	Ranunculales	Papaveraceae	Fumaria	Sig	Unimodal	0.3812	0.8	0.16	0.64	Sig	Unimodal	0.206	0.68	0.14	0.54	Unimodal	0.327407	0.83	0.04	0.79	Herbaceous	Native	Not.threatened	Rare	Rather.rare
Fumaria officinalis	Fumaria officinalis L.	angiosperms	Ranunculales	Papaveraceae	Fumaria	Sig	Unimodal	0.3848	0.74	0.33	0.41	Sig	Decrease	0	0.66	0.15	0.51	Unimodal	0.434138	0.81	0.37	0.44	Herbaceous	Native	Not.threatened	Common	Common
Gagea lutea	Gagea lutea (L.) Ker Gawl.	angiosperms	Liliales	Liliaceae	Gagea	Sig	Unimodal	0.3848	0.87	0.03	0.84	Sig	Unimodal	0.2828	0.84	0	0.84	Unimodal	0.263333	0.89	0	0.89	Herbaceous	Native	Not.threatened	Rare	Rare
Gagea pratensis	Gagea pratensis (Pers.) Dumort.	angiosperms	Liliales	Liliaceae	Gagea	Sig	Unimodal	0.374	0.85	0.04	0.81	Sig	Unimodal	0.2756	0.75	0.07	0.68	Unimodal	0.232222	0.88	0	0.88	Herbaceous	Native	Not.threatened	Rare	Rare
Gagea spathacea	Gagea spathacea (Hayne) Salisb.	angiosperms	Liliales	Liliaceae	Gagea	Sig	Unimodal	0.5432	0.91	0.2	0.71	Sig	Unimodal	0.344	0.93	0	0.93	Unimodal	0.615161	0.9	0.47	0.43	Herbaceous	Native	Not.threatened	Rare	Rare
Gagea villosa	Gagea villosa (M.Bieb.) Sweet	angiosperms	Liliales	Liliaceae	Gagea	Sig	Unimodal	0.2732	0.78	0.01	0.77	Sig	Decrease	0	0.65	0.03	0.62	Unimodal	0.186818	0.84	0	0.84	Herbaceous	Native	Not.threatened	Rare	Rare
Galanthus elwesii	Galanthus elwesii Hook.f.	angiosperms	Asparagales	Amaryllidaceae	Galanthus	Sig	Unimodal	0.3908	0.84	0.09	0.75	Sig	Decrease	0	0.65	0.22	0.43	Unimodal	0.304118	0.91	0	0.91	Herbaceous	Exotic	NA	NA	NA
Galanthus ikariae	Galanthus ikariae Baker	angiosperms	Asparagales	Amaryllidaceae	Galanthus	Sig	Unimodal	0.7076	0.84	0.42	0.42	Sig	Increase	1	0.97	0.52	0.45	Unimodal	0.310667	0.85	0.01	0.84	Herbaceous	Exotic	NA	NA	NA
Galanthus nivalis	Galanthus nivalis L.	angiosperms	Asparagales	Amaryllidaceae	Galanthus	Sig	Unimodal	0.4712	0.81	0.39	0.42	Sig	Unimodal	0.3752	0.75	0.32	0.43	Unimodal	0.38	0.82	0.16	0.66	Herbaceous	Native	Not.threatened	Common	Common
Galanthus woronowii	Galanthus woronowii Losinsk.	angiosperms	Asparagales	Amaryllidaceae	Galanthus	Sig	Unimodal	0.4268	0.87	0.13	0.74	Sig	Unimodal	0.302	0.74	0.14	0.6	Unimodal	0.294737	0.9	0	0.9	Herbaceous	Exotic	NA	NA	NA
Galega officinalis	Galega officinalis L.	angiosperms	Fabales	Fabaceae	Galega	Sig	Unimodal	0.4004	0.81	0.2	0.61	Sig	Decrease	0	0.68	0.03	0.65	Unimodal	0.479687	0.91	0.36	0.55	Herbaceous	Exotic	NA	NA	NA
Galeopsis bifida	Galeopsis bifida Boenn.	angiosperms	Lamiales	Lamiaceae	Galeopsis	Sig	Unimodal	0.7412	0.89	0.21	0.68	Sig	Unimodal	0.4352	0.91	0.17	0.74	Unimodal	0.640556	0.97	0.28	0.69	Herbaceous	Native	Not.threatened	Common	Common
Galeopsis pubescens	Galeopsis pubescens Besser	angiosperms	Lamiales	Lamiaceae	Galeopsis	Sig	Increase	1	0.91	0.02	0.89	Sig	Increase	1	1	0.04	0.96	Unimodal	0.314063	0.92	0	0.92	Herbaceous	Native	Not.threatened	Rare	Very.rare
Galeopsis segetum	Galeopsis segetum Neck.	angiosperms	Lamiales	Lamiaceae	Galeopsis	Sig	Unimodal	0.8612	0.89	0.13	0.76	Sig	Unimodal	0.6392	0.95	0.18	0.77	Unimodal	0.455577	0.95	0.13	0.82	Herbaceous	Native	Threatened	Rare	Rather.rare
Galeopsis speciosa	Galeopsis speciosa Mill.	angiosperms	Lamiales	Lamiaceae	Galeopsis	Sig	Unimodal	0.5516	0.87	0.37	0.5	Sig	Unimodal	0.4172	0.85	0.25	0.6	Unimodal	0.452	0.91	0.25	0.66	Herbaceous	Native	Threatened	Rare	Rather.rare
Galeopsis tetrahit	Galeopsis tetrahit L.	angiosperms	Lamiales	Lamiaceae	Galeopsis	Sig	Unimodal	0.638	0.86	0.31	0.55	Sig	Unimodal	0.5144	0.88	0.43	0.45	Unimodal	0.528723	0.89	0.46	0.43	Herbaceous	Native	Not.threatened	Common	Common
Galinsoga parviflora	Galinsoga parviflora Cav.	angiosperms	Asterales	Asteraceae	Galinsoga	Sig	Unimodal	0.4904	0.81	0.45	0.36	Sig	Unimodal	0.4532	0.77	0.49	0.28	Unimodal	0.37	0.83	0.13	0.7	Herbaceous	Native	Not.threatened	Common	Common
Galinsoga quadriradiata	Galinsoga quadriradiata Ruiz & Pav.	angiosperms	Asterales	Asteraceae	Galinsoga	Sig	Unimodal	0.5552	0.8	0.48	0.32	Sig	Unimodal	0.524	0.78	0.56	0.22	Unimodal	0.39449	0.82	0.22	0.6	Herbaceous	Native	Not.threatened	Common	Common
Galium aparine	Galium aparine L.	angiosperms	Gentianales	Rubiaceae	Galium	Sig	Unimodal	0.5444	0.76	0.53	0.23	Sig	Unimodal	0.4028	0.7	0.49	0.21	Unimodal	0.531159	0.79	0.56	0.23	Herbaceous	Native	Not.threatened	Common	Common
Galium odoratum	Galium odoratum (L.) Scop.	angiosperms	Gentianales	Rubiaceae	Galium	Sig	Unimodal	0.584	0.9	0.22	0.68	Sig	Unimodal	0.5588	0.92	0.37	0.55	Unimodal	0.3525	0.9	0.02	0.88	Herbaceous	Native	Not.threatened	Common	Common
Galium palustre	Galium palustre L.	angiosperms	Gentianales	Rubiaceae	Galium	Sig	Unimodal	0.5948	0.83	0.41	0.42	Sig	Unimodal	0.3716	0.79	0.22	0.57	Unimodal	0.582838	0.89	0.45	0.44	Herbaceous	Native	Not.threatened	Common	Common
Galium pumilum	Galium pumilum Murray	angiosperms	Gentianales	Rubiaceae	Galium	Sig	Unimodal	0.8024	0.75	0.56	0.19	Sig	Unimodal	0.4532	0.77	0.48	0.29	Unimodal	0.391864	0.85	0.15	0.7	Herbaceous	Native	Threatened	Rare	Very.rare
Galium saxatile	Galium saxatile L.	angiosperms	Gentianales	Rubiaceae	Galium	Sig	Increase	1	0.85	0.05	0.8	Sig	Unimodal	0.7712	0.92	0.16	0.76	Unimodal	0.661932	0.94	0.33	0.61	Herbaceous	Native	Not.threatened	Common	Common
Galium uliginosum	Galium uliginosum L.	angiosperms	Gentianales	Rubiaceae	Galium	Sig	Unimodal	0.698	0.89	0.23	0.66	Sig	Unimodal	0.3944	0.88	0.11	0.77	Unimodal	0.662857	0.97	0.27	0.7	Herbaceous	Native	Not.threatened	Common	Common
Galium verum	Galium verum L.	angiosperms	Gentianales	Rubiaceae	Galium	Sig	Unimodal	0.8324	0.87	0.32	0.55	Sig	Unimodal	0.4328	0.82	0.35	0.47	Unimodal	0.699213	0.95	0.34	0.61	Herbaceous	Native	Not.threatened	Common	Common
Genista anglica	Genista anglica L.	angiosperms	Fabales	Fabaceae	Genista	Sig	Unimodal	0.9068	0.84	0.04	0.8	Sig	Unimodal	0.6164	0.93	0.15	0.78	Unimodal	0.647632	0.96	0.2	0.76	Woody	Native	Not.threatened	Common	Common
Genista pilosa	Genista pilosa L.	angiosperms	Fabales	Fabaceae	Genista	Sig	Increase	1	0.86	0.02	0.84	Sig	Unimodal	0.6584	0.93	0.09	0.84	Unimodal	0.653684	0.97	0.19	0.78	Woody	Native	Threatened	Rare	Rather.rare
Genista tinctoria	Genista tinctoria L.	angiosperms	Fabales	Fabaceae	Genista	Sig	Increase	1	0.95	0.09	0.86	Sig	Unimodal	0.4568	0.9	0.27	0.63	Unimodal	0.87087	0.98	0.07	0.91	Woody	Native	Threatened	Rare	Rare
Gentiana cruciata	Gentiana cruciata L.	angiosperms	Gentianales	Gentianaceae	Gentiana	Sig	Increase	1	0.84	0	0.84	Sig	Unimodal	0.6692	0.95	0.19	0.76	Increase	1	0.99	0.06	0.93	Herbaceous	Native	Not.threatened	Rare	Very.rare
Gentiana pneumonanthe	Gentiana pneumonanthe L.	angiosperms	Gentianales	Gentianaceae	Gentiana	Sig	Unimodal	0.8348	0.87	0.05	0.82	Sig	Unimodal	0.53	0.94	0.23	0.71	Unimodal	0.642813	0.97	0.15	0.82	Herbaceous	Native	Not.threatened	Common	Common
Gentianella amarella	Gentianella amarella (L.) Harry Sm.	angiosperms	Gentianales	Gentianaceae	Gentianella	Sig	Increase	1	0.82	0	0.82	Sig	Unimodal	0.5888	0.93	0.37	0.56	Increase	1	0.97	0.02	0.95	Herbaceous	Native	Threatened	Rare	Very.rare
Gentianella campestris	Gentianella campestris (L.) Börner	angiosperms	Gentianales	Gentianaceae	Gentianella	Sig	Increase	1	0.91	0.02	0.89	NA	NA	NA	NA	NA	NA	NA	NA	NA	NA	NA	Herbaceous	Native	Threatened	Rare	Very.rare
Geranium columbinum	Geranium columbinum L.	angiosperms	Geraniales	Geraniaceae	Geranium	Sig	Unimodal	0.6224	0.8	0.49	0.31	Sig	Unimodal	0.2792	0.75	0.07	0.68	Unimodal	0.555283	0.93	0.42	0.51	Herbaceous	Native	Threatened	Rare	Rare
Geranium dissectum	Geranium dissectum L.	angiosperms	Geraniales	Geraniaceae	Geranium	Sig	Unimodal	0.2696	0.67	0.36	0.31	Sig	Decrease	0	0.67	0.16	0.51	Unimodal	0.447317	0.76	0.49	0.27	Herbaceous	Native	Not.threatened	Common	Common
Geranium endressii	Geranium endressii J.Gay	angiosperms	Geraniales	Geraniaceae	Geranium	Sig	Unimodal	0.4424	0.81	0.32	0.49	Sig	Unimodal	0.32	0.66	0.52	0.14	Unimodal	0.338095	0.86	0.03	0.83	Herbaceous	Exotic	NA	NA	NA
Geranium lucidum	Geranium lucidum L.	angiosperms	Geraniales	Geraniaceae	Geranium	Sig	Unimodal	0.4772	0.8	0.44	0.36	Sig	Decrease	0	0.63	0.61	0.02	Unimodal	0.353659	0.88	0.03	0.85	Herbaceous	Native	Not.threatened	Rare	Rather.rare
Geranium macrorrhizum	Geranium macrorrhizum L.	angiosperms	Geraniales	Geraniaceae	Geranium	Sig	Unimodal	0.5756	0.91	0.2	0.71	Sig	Unimodal	0.5144	0.94	0.29	0.65	Unimodal	0.318636	0.9	0	0.9	Herbaceous	Exotic	NA	NA	NA
Geranium molle	Geranium molle L.	angiosperms	Geraniales	Geraniaceae	Geranium	Sig	Unimodal	0.6056	0.77	0.52	0.25	Sig	Unimodal	0.4388	0.7	0.54	0.16	Unimodal	0.532222	0.83	0.53	0.3	Herbaceous	Native	Not.threatened	Common	Common
Geranium nodosum	Geranium nodosum L.	angiosperms	Geraniales	Geraniaceae	Geranium	Sig	Unimodal	0.4652	0.86	0.27	0.59	Sig	Unimodal	0.0992	0.65	0.3	0.35	Unimodal	0.408776	0.93	0.05	0.88	Herbaceous	Exotic	NA	NA	NA
Geranium phaeum	Geranium phaeum L.	angiosperms	Geraniales	Geraniaceae	Geranium	Sig	Unimodal	0.4796	0.88	0.26	0.62	Sig	Unimodal	0.4328	0.81	0.37	0.44	Unimodal	0.310323	0.9	0	0.9	Herbaceous	Native	Not.threatened	Rare	Rather.rare
Geranium pratense	Geranium pratense L.	angiosperms	Geraniales	Geraniaceae	Geranium	Sig	Unimodal	0.4436	0.84	0.24	0.6	Sig	Decrease	0	0.64	0.29	0.35	Unimodal	0.403913	0.91	0.09	0.82	Herbaceous	Native	Not.threatened	Rare	Rather.rare
Geranium purpureum	Geranium purpureum Vill.	angiosperms	Geraniales	Geraniaceae	Geranium	Sig	Unimodal	0.248	0.69	0.18	0.51	Sig	U-shaped	NA	NA	NA	NA	Unimodal	0.38	0.79	0.25	0.54	Herbaceous	Native	Not.threatened	Rare	Rare
Geranium pusillum	Geranium pusillum L.	angiosperms	Geraniales	Geraniaceae	Geranium	Sig	Unimodal	0.5408	0.78	0.5	0.28	Sig	Unimodal	0.4052	0.76	0.38	0.38	Unimodal	0.474848	0.81	0.49	0.32	Herbaceous	Native	Not.threatened	Common	Common
Geranium pyrenaicum	Geranium pyrenaicum Burm.f.	angiosperms	Geraniales	Geraniaceae	Geranium	Sig	Unimodal	0.404	0.79	0.25	0.54	Sig	Decrease	0	0.65	0.24	0.41	Unimodal	0.365484	0.85	0.08	0.77	Herbaceous	Native	Not.threatened	Common	Common
Geranium robertianum	Geranium robertianum L.	angiosperms	Geraniales	Geraniaceae	Geranium	Sig	Unimodal	0.596	0.82	0.43	0.39	Sig	Unimodal	0.554	0.82	0.53	0.29	Unimodal	0.430435	0.83	0.31	0.52	Herbaceous	Native	Not.threatened	Common	Common
Geranium rotundifolium	Geranium rotundifolium L.	angiosperms	Geraniales	Geraniaceae	Geranium	Sig	Unimodal	0.326	0.83	0.01	0.82	Sig	Decrease	0	0.66	0.09	0.57	Unimodal	0.26125	0.89	0	0.89	Herbaceous	Native	Not.threatened	Rare	Rare
Geranium sanguineum	Geranium sanguineum L.	angiosperms	Geraniales	Geraniaceae	Geranium	Sig	Unimodal	0.4808	0.8	0.46	0.34	Sig	Unimodal	0.3908	0.68	0.52	0.16	Unimodal	0.357083	0.85	0.06	0.79	Herbaceous	Exotic	NA	NA	NA
Geranium x oxonianum	Geranium × oxonianum P.F.Yeo	NA	NA	NA	NA	Sig	Unimodal	0.404	0.76	0.34	0.42	Sig	Decrease	0	0.65	0.15	0.5	Unimodal	0.512778	0.85	0.53	0.32	Herbaceous	Exotic	NA	NA	NA
Geum macrophyllum	Geum macrophyllum Willd.	angiosperms	Rosales	Rosaceae	Geum	Sig	Unimodal	0.6332	0.91	0.16	0.75	Sig	Unimodal	0.5756	0.94	0.29	0.65	Unimodal	0.412381	0.91	0.1	0.81	Herbaceous	Exotic	NA	NA	NA
Geum rivale	Geum rivale L.	angiosperms	Rosales	Rosaceae	Geum	Sig	Unimodal	0.5168	0.9	0.27	0.63	Sig	Unimodal	0.6176	0.86	0.5	0.36	Unimodal	0.292333	0.88	0	0.88	Herbaceous	Native	Threatened	Rare	Very.rare
Geum urbanum	Geum urbanum L.	angiosperms	Rosales	Rosaceae	Geum	Sig	Unimodal	0.6152	0.86	0.32	0.54	Sig	Unimodal	0.5336	0.87	0.45	0.42	Unimodal	0.471186	0.86	0.39	0.47	Herbaceous	Native	Not.threatened	Common	Common
Gilia capitata	Gilia capitata Sims	angiosperms	Ericales	Polemoniaceae	Gilia	Sig	Decrease	0	0.65	0.48	0.17	Sig	None	NA	0.63	0.63	0	Unimodal	0.226571	0.78	0	0.78	Herbaceous	Exotic	NA	NA	NA
Ginkgo biloba	Ginkgo biloba L.	gymnosperms	Ginkgoales	Ginkgoaceae	Ginkgo	Sig	Unimodal	0.3512	0.75	0.22	0.53	Sig	Decrease	0	0.65	0.3	0.35	Unimodal	0.23	0.86	0	0.86	Woody	Exotic	NA	NA	NA
Glaucium flavum	Glaucium flavum Crantz	angiosperms	Ranunculales	Papaveraceae	Glaucium	Sig	Increase	1	0.95	0.23	0.72	Sig	Increase	1	0.84	0.59	0.25	Increase	1	1	0.23	0.77	Herbaceous	Native	Not.threatened	Rare	Rare
Glaux maritima	Lysimachia maritima (L.) Galasso, Banfi & Soldano	angiosperms	Ericales	Primulaceae	Lysimachia	Sig	Increase	1	0.95	0.21	0.74	Sig	U-shaped	NA	NA	NA	NA	Increase	1	0.99	0.11	0.88	Herbaceous	Native	Threatened	Rare	Rather.rare
Glebionis coronaria	Glebionis coronaria (L.) Cass. ex Spach	angiosperms	Asterales	Asteraceae	Glebionis	Sig	Unimodal	0.3392	0.76	0.14	0.62	Sig	Decrease	0	0.65	0.01	0.64	Unimodal	0.358824	0.86	0.06	0.8	Herbaceous	Exotic	NA	NA	NA
Glebionis segetum	Glebionis segetum (L.) Fourr.	angiosperms	Asterales	Asteraceae	Glebionis	Sig	Unimodal	0.5156	0.86	0.38	0.48	Sig	Unimodal	0.3788	0.83	0.17	0.66	Unimodal	0.446	0.9	0.25	0.65	Herbaceous	Native	Not.threatened	Common	Common
Glechoma hederacea	Glechoma hederacea L.	angiosperms	Lamiales	Lamiaceae	Glechoma	Sig	Unimodal	0.5624	0.75	0.54	0.21	Sig	Unimodal	0.4448	0.71	0.55	0.16	Unimodal	0.512308	0.78	0.56	0.22	Herbaceous	Native	Not.threatened	Common	Common
Glyceria declinata	Glyceria declinata Bréb.	angiosperms	Poales	Poaceae	Glyceria	Sig	Unimodal	0.6572	0.91	0.16	0.75	Sig	Unimodal	0.488	0.93	0.33	0.6	Unimodal	0.536119	0.96	0.27	0.69	Herbaceous	Native	Not.threatened	Common	Common
Glyceria fluitans	Glyceria fluitans (L.) R.Br.	angiosperms	Poales	Poaceae	Glyceria	Sig	Unimodal	0.5132	0.79	0.49	0.3	Sig	Unimodal	0.3296	0.74	0.21	0.53	Unimodal	0.506087	0.84	0.52	0.32	Herbaceous	Native	Not.threatened	Common	Common
Glyceria maxima	Glyceria maxima (Hartm.) Holmb.	angiosperms	Poales	Poaceae	Glyceria	Sig	Unimodal	0.392	0.74	0.33	0.41	Sig	Unimodal	0.0752	0.65	0.14	0.51	Unimodal	0.460294	0.77	0.49	0.28	Herbaceous	Native	Not.threatened	Common	Common
Glyceria notata	Glyceria notata Chevall.	angiosperms	Poales	Poaceae	Glyceria	Sig	Unimodal	0.59	0.91	0.22	0.69	Sig	Unimodal	0.386	0.86	0.13	0.73	Unimodal	0.584096	0.96	0.31	0.65	Herbaceous	Native	Not.threatened	Common	Common
Gnaphalium luteoalbum	Laphangium luteoalbum (L.) Tzvelev	angiosperms	Asterales	Asteraceae	Laphangium	Sig	Unimodal	0.656	0.79	0.5	0.29	Sig	Unimodal	0.38	0.69	0.48	0.21	Unimodal	0.549219	0.88	0.48	0.4	Herbaceous	Native	Not.threatened	Common	Common
Gnaphalium pensylvanicum	Gnaphalium pensylvanicum Willd.	angiosperms	Asterales	Asteraceae	Gnaphalium	Sig	Decrease	0	0.66	0.33	0.33	Sig	Decrease	0	0.66	0.32	0.34	Unimodal	0.235	0.83	0	0.83	Herbaceous	Exotic	NA	NA	NA
Gnaphalium sylvaticum	Gnaphalium sylvaticum L.	angiosperms	Asterales	Asteraceae	Gnaphalium	Sig	Increase	1	0.86	0.03	0.83	Sig	Unimodal	0.7208	0.94	0.12	0.82	Unimodal	0.655862	0.97	0.25	0.72	Herbaceous	Native	Not.threatened	Common	Common
Gnaphalium uliginosum	Gnaphalium uliginosum L.	angiosperms	Asterales	Asteraceae	Gnaphalium	Sig	Unimodal	0.6452	0.85	0.36	0.49	Sig	Unimodal	0.494	0.84	0.5	0.34	Unimodal	0.552727	0.9	0.43	0.47	Herbaceous	Native	Not.threatened	Common	Common
Goodyera repens	Goodyera repens (L.) R.Br.	angiosperms	Asparagales	Orchidaceae	Goodyera	Sig	Increase	1	0.87	0.01	0.86	Sig	Unimodal	0.758	0.93	0.04	0.89	Unimodal	0.63678	0.98	0.14	0.84	Herbaceous	Native	Not.threatened	Rare	Rare
Gratiola officinalis	Gratiola officinalis L.	angiosperms	Lamiales	Plantaginaceae	Gratiola	Not.sig	Increase	1	0.66	0.62	0.04	NA	NA	NA	NA	NA	NA	NA	NA	NA	NA	NA	Herbaceous	Native	Threatened	Rare	Very.rare
Groenlandia densa	Groenlandia densa (L.) Fourr.	angiosperms	Alismatales	Potamogetonaceae	Groenlandia	Sig	Decrease	0	0.64	0.56	0.08	Sig	Unimodal	0.1052	0.66	0.04	0.62	Increase	1	0.85	0.62	0.23	Herbaceous	Native	Not.threatened	Rare	Rather.rare
Guizotia abyssinica	Guizotia abyssinica (L.f.) Cass.	angiosperms	Asterales	Asteraceae	Guizotia	Sig	Unimodal	0.32	0.75	0.13	0.62	Sig	U-shaped	NA	NA	NA	NA	Unimodal	0.238261	0.88	0	0.88	Herbaceous	Exotic	NA	NA	NA
Gymnadenia conopsea	Gymnadenia conopsea (L.) R.Br.	angiosperms	Asparagales	Orchidaceae	Gymnadenia	Sig	Unimodal	0.824	0.89	0.28	0.61	Sig	Unimodal	0.4268	0.89	0.19	0.7	Increase	1	0.99	0.38	0.61	Herbaceous	Native	Threatened	Rare	Very.rare
Gymnocarpium dryopteris	Gymnocarpium dryopteris (L.) Newman	pteridophytes	Polypodiales	Aspleniaceae	Gymnocarpium	Sig	Increase	1	0.93	0.03	0.9	Sig	Increase	1	0.99	0.08	0.91	Unimodal	0.804842	0.95	0.43	0.52	Herbaceous	Native	Not.threatened	Rare	Rare
Gypsophila muralis	Gypsophila muralis L.	angiosperms	Caryophyllales	Caryophyllaceae	Gypsophila	Sig	Unimodal	0.2408	0.72	0.03	0.69	Sig	Decrease	0	0.65	0	0.65	Unimodal	0.245405	0.7	0.11	0.59	Herbaceous	Native	Not.threatened	Rare	Very.rare
Hedera helix	Hedera helix L.	angiosperms	Apiales	Araliaceae	Hedera	Sig	Unimodal	0.524	0.82	0.42	0.4	Sig	Unimodal	0.452	0.82	0.38	0.44	Unimodal	0.371522	0.81	0.15	0.66	Woody	Native	Not.threatened	Common	Common
Helianthemum nummularium	Helianthemum nummularium (L.) Mill.	angiosperms	Malvales	Cistaceae	Helianthemum	Sig	Increase	1	0.96	0.18	0.78	Sig	Unimodal	0.5	0.91	0.42	0.49	Increase	1	1	0.27	0.73	Woody	Native	Not.threatened	Rare	Very.rare
Helianthus annuus	Helianthus annuus L.	angiosperms	Asterales	Asteraceae	Helianthus	Sig	Unimodal	0.482	0.8	0.45	0.35	Sig	Decrease	0	0.64	0.52	0.12	Unimodal	0.437619	0.89	0.23	0.66	Herbaceous	Exotic	NA	NA	NA
Helianthus tuberosus	Helianthus tuberosus L.	angiosperms	Asterales	Asteraceae	Helianthus	Sig	Unimodal	0.4688	0.84	0.34	0.5	Sig	Unimodal	0.2972	0.73	0.16	0.57	Unimodal	0.417308	0.9	0.14	0.76	Herbaceous	Exotic	NA	NA	NA
Helianthus x laetiflorus	Helianthus × laetiflorus Pers.	NA	NA	NA	NA	Sig	Unimodal	0.518	0.78	0.51	0.27	Sig	Increase	1	0.67	0.63	0.04	Unimodal	0.4675	0.87	0.4	0.47	Herbaceous	Exotic	NA	NA	NA
Helleborus foetidus	Helleborus foetidus L.	angiosperms	Ranunculales	Ranunculaceae	Helleborus	Sig	Unimodal	0.5372	0.87	0.34	0.53	Sig	Unimodal	0.5108	0.85	0.51	0.34	Unimodal	0.310323	0.91	0	0.91	Herbaceous	Native	Not.threatened	Rare	Rare
Helleborus lividus	Helleborus lividus Aiton ex Curtis	angiosperms	Ranunculales	Ranunculaceae	Helleborus	Sig	Unimodal	0.3188	0.86	0	0.86	Sig	Decrease	0	0.65	0.05	0.6	Unimodal	0.275625	0.9	0	0.9	Herbaceous	Exotic	NA	NA	NA
Helleborus orientalis	Helleborus orientalis Lam.	angiosperms	Ranunculales	Ranunculaceae	Helleborus	Sig	Unimodal	0.8432	0.77	0.54	0.23	Sig	Increase	1	0.95	0.58	0.37	Unimodal	0.186	0.9	0	0.9	Herbaceous	Exotic	NA	NA	NA
Helleborus viridis	Helleborus viridis L.	angiosperms	Ranunculales	Ranunculaceae	Helleborus	Sig	Increase	1	0.77	0.58	0.19	Sig	Unimodal	0.452	0.79	0.46	0.33	Unimodal	0.635652	0.74	0.6	0.14	Herbaceous	Native	Threatened	Rare	Very.rare
Heracleum mantegazzianum	Heracleum mantegazzianum Sommier & Levier	angiosperms	Apiales	Apiaceae	Heracleum	Sig	Unimodal	0.488	0.8	0.46	0.34	Sig	Unimodal	0.422	0.72	0.49	0.23	Unimodal	0.396889	0.81	0.24	0.57	Herbaceous	Exotic	NA	NA	NA
Herniaria glabra	Herniaria glabra L.	angiosperms	Caryophyllales	Caryophyllaceae	Herniaria	Sig	Unimodal	0.5252	0.81	0.48	0.33	Sig	Decrease	0	0.64	0.49	0.15	Unimodal	0.446	0.91	0.22	0.69	Herbaceous	Native	Not.threatened	Common	Common
Herniaria hirsuta	Herniaria hirsuta L.	angiosperms	Caryophyllales	Caryophyllaceae	Herniaria	Sig	Decrease	0	0.63	0.62	0.01	Sig	Decrease	0	0.68	0.04	0.64	Unimodal	0.520385	0.9	0.46	0.44	Herbaceous	Exotic	NA	NA	NA
Hesperis matronalis	Hesperis matronalis L.	angiosperms	Brassicales	Brassicaceae	Hesperis	Sig	Unimodal	0.6428	0.87	0.35	0.52	Sig	Unimodal	0.4244	0.83	0.3	0.53	Unimodal	0.497436	0.95	0.32	0.63	Herbaceous	Native	Not.threatened	Rare	Rather.rare
Hibiscus syriacus	Hibiscus syriacus L.	angiosperms	Malvales	Malvaceae	Hibiscus	Sig	Decrease	0	0.66	0.25	0.41	Sig	Decrease	0	0.65	0.43	0.22	Decrease	0	0.65	0.02	0.63	Woody	Exotic	NA	NA	NA
Hibiscus trionum	Hibiscus trionum L.	angiosperms	Malvales	Malvaceae	Hibiscus	Sig	Unimodal	0.2804	0.75	0.03	0.72	Sig	Decrease	0	0.65	0.06	0.59	Unimodal	0.210714	0.81	0	0.81	Herbaceous	Exotic	NA	NA	NA
Hieracium glaucinum	Hieracium glaucinum Jord.	angiosperms	Asterales	Asteraceae	Hieracium	Sig	Unimodal	0.3296	0.79	0.06	0.73	Sig	Decrease	0	0.68	0.08	0.6	Unimodal	0.236087	0.91	0	0.91	Herbaceous	Exotic	NA	NA	NA
Himantoglossum hircinum	Himantoglossum hircinum (L.) Spreng.	angiosperms	Asparagales	Orchidaceae	Himantoglossum	Sig	Increase	1	0.97	0.29	0.68	Sig	Unimodal	0.488	0.7	0.6	0.1	Increase	1	1	0.26	0.74	Herbaceous	Native	Not.threatened	Rare	Very.rare
Hippophae rhamnoides	Elaeagnus rhamnoides (L.) A.Nelson	angiosperms	Rosales	Elaeagnaceae	Elaeagnus	Sig	Increase	1	0.94	0.13	0.81	Sig	Unimodal	0.4676	0.84	0.42	0.42	Unimodal	0.902121	0.98	0.1	0.88	Woody	Native	Not.threatened	Common	Common
Hippuris vulgaris	Hippuris vulgaris L.	angiosperms	Lamiales	Plantaginaceae	Hippuris	Sig	Unimodal	0.8456	0.87	0.34	0.53	Sig	Unimodal	0.3212	0.73	0.24	0.49	Unimodal	0.77844	0.97	0.29	0.68	Herbaceous	Native	Not.threatened	Common	Common
Hirschfeldia incana	Hirschfeldia incana (L.) Lagr.-Foss.	angiosperms	Brassicales	Brassicaceae	Hirschfeldia	Sig	Unimodal	0.3584	0.74	0.26	0.48	Sig	U-shaped	NA	NA	NA	NA	Unimodal	0.418444	0.88	0.19	0.69	Herbaceous	Exotic	NA	NA	NA
Holcus lanatus	Holcus lanatus L.	angiosperms	Poales	Poaceae	Holcus	Sig	Unimodal	0.6008	0.76	0.52	0.24	Sig	Unimodal	0.4136	0.73	0.47	0.26	Unimodal	0.579184	0.81	0.55	0.26	Herbaceous	Native	Not.threatened	Common	Common
Holcus mollis	Holcus mollis L.	angiosperms	Poales	Poaceae	Holcus	Sig	Unimodal	0.6008	0.85	0.37	0.48	Sig	Unimodal	0.4844	0.87	0.41	0.46	Unimodal	0.494063	0.84	0.51	0.33	Herbaceous	Native	Not.threatened	Common	Common
Holosteum umbellatum	Holosteum umbellatum L.	angiosperms	Caryophyllales	Caryophyllaceae	Holosteum	Sig	Unimodal	0.338	0.73	0.23	0.5	Sig	Decrease	0	0.64	0.54	0.1	Unimodal	0.155455	0.82	0	0.82	Herbaceous	Native	Threatened	Rare	Rare
Honckenya peploides	Honckenya peploides (L.) Ehrh.	angiosperms	Caryophyllales	Caryophyllaceae	Honckenya	Sig	Increase	1	0.95	0.07	0.88	Sig	Unimodal	0.2912	0.71	0.21	0.5	Increase	1	0.99	0.04	0.95	Herbaceous	Native	Threatened	Rare	Rather.rare
Hordeum marinum	Hordeum marinum Huds.	angiosperms	Poales	Poaceae	Hordeum	Sig	Increase	1	0.96	0.14	0.82	Sig	Decrease	0	0.69	0	0.69	Increase	1	1	0.06	0.94	Herbaceous	Native	Threatened	Rare	Rare
Hordeum murinum	Hordeum murinum L.	angiosperms	Poales	Poaceae	Hordeum	Sig	Unimodal	0.41	0.76	0.35	0.41	Sig	Decrease	0	0.67	0.25	0.42	Unimodal	0.44	0.85	0.32	0.53	Herbaceous	Native	Not.threatened	Common	Common
Hordeum secalinum	Hordeum secalinum Schreb.	angiosperms	Poales	Poaceae	Hordeum	Sig	Unimodal	0.476	0.83	0.38	0.45	Sig	Decrease	0	0.69	0.01	0.68	Unimodal	0.621	0.96	0.35	0.61	Herbaceous	Native	Not.threatened	Common	Common
Hordeum vulgare	Hordeum vulgare L.	angiosperms	Poales	Poaceae	Hordeum	Sig	Unimodal	0.5984	0.73	0.56	0.17	Sig	Decrease	0	0.64	0.35	0.29	Unimodal	0.537	0.88	0.5	0.38	Herbaceous	Exotic	NA	NA	NA
Hottonia palustris	Hottonia palustris L.	angiosperms	Ericales	Primulaceae	Hottonia	Sig	Unimodal	0.5588	0.88	0.29	0.59	Sig	Unimodal	0.3824	0.86	0.11	0.75	Unimodal	0.507213	0.92	0.38	0.54	Herbaceous	Native	Not.threatened	Common	Common
Houttuynia cordata	Houttuynia cordata Thunb.	angiosperms	Piperales	Saururaceae	Houttuynia	Sig	Unimodal	0.3584	0.74	0.25	0.49	Sig	Decrease	0	0.66	0.33	0.33	Unimodal	0.357143	0.82	0.1	0.72	Herbaceous	Exotic	NA	NA	NA
Humulus lupulus	Humulus lupulus L.	angiosperms	Rosales	Cannabaceae	Humulus	Sig	Unimodal	0.5144	0.84	0.39	0.45	Sig	Unimodal	0.368	0.84	0.09	0.75	Unimodal	0.453143	0.84	0.36	0.48	Herbaceous	Native	Not.threatened	Common	Common
Huperzia selago	Huperzia selago (L.) Bernh. ex Schrank & Mart.	pteridophytes	Lycopodiales	Lycopodiaceae	Huperzia	Sig	Increase	1	0.96	0.2	0.76	Sig	Increase	1	1	0.3	0.7	Unimodal	0.582778	0.94	0.42	0.52	Herbaceous	Native	Threatened	Rare	Rare
Hyacinthoides hispanica	Hyacinthoides hispanica (Mill.) Rothm.	angiosperms	Asparagales	Asparagaceae	Hyacinthoides	Sig	Unimodal	0.5276	0.89	0.32	0.57	Sig	Unimodal	0.4136	0.84	0.25	0.59	Unimodal	0.44	0.92	0.18	0.74	Herbaceous	Exotic	NA	NA	NA
Hyacinthoides x massartiana	Hyacinthoides × massartiana Geerinck	NA	NA	NA	NA	Sig	Unimodal	0.6176	0.89	0.28	0.61	Sig	Unimodal	0.5336	0.9	0.45	0.45	Unimodal	0.473556	0.93	0.29	0.64	Herbaceous	Exotic	NA	NA	NA
Hyacinthus orientalis	Hyacinthus orientalis L.	angiosperms	Asparagales	Asparagaceae	Hyacinthus	Sig	Unimodal	0.6068	0.89	0.31	0.58	Sig	Unimodal	0.4856	0.87	0.44	0.43	Unimodal	0.41963	0.94	0.06	0.88	Herbaceous	Exotic	NA	NA	NA
Hydrocharis morsus-ranae	Hydrocharis morsus-ranae L.	angiosperms	Alismatales	Hydrocharitaceae	Hydrocharis	Sig	Unimodal	0.4124	0.72	0.44	0.28	Sig	Decrease	0	0.65	0.18	0.47	Unimodal	0.522727	0.81	0.55	0.26	Herbaceous	Native	Not.threatened	Common	Common
Hydrocotyle ranunculoides	Hydrocotyle ranunculoides L.f.	angiosperms	Apiales	Araliaceae	Hydrocotyle	Sig	Unimodal	0.3368	0.74	0.19	0.55	Sig	Unimodal	0.17	0.67	0.07	0.6	Unimodal	0.318333	0.75	0.16	0.59	Herbaceous	Exotic	NA	NA	NA
Hydrocotyle vulgaris	Hydrocotyle vulgaris L.	angiosperms	Apiales	Araliaceae	Hydrocotyle	Sig	Unimodal	0.7772	0.87	0.19	0.68	Sig	Unimodal	0.512	0.9	0.39	0.51	Unimodal	0.655926	0.95	0.31	0.64	Herbaceous	Native	Not.threatened	Common	Common
Hyoscyamus niger	Hyoscyamus niger L.	angiosperms	Solanales	Solanaceae	Hyoscyamus	Sig	Increase	1	0.96	0.42	0.54	Sig	Increase	1	0.77	0.61	0.16	Increase	1	1	0.39	0.61	Herbaceous	Native	Threatened	Rare	Rare
Hypericum androsaemum	Hypericum androsaemum L.	angiosperms	Malpighiales	Hypericaceae	Hypericum	Sig	Unimodal	0.572	0.82	0.46	0.36	Sig	Increase	1	0.86	0.58	0.28	Unimodal	0.311667	0.88	0	0.88	Woody	Exotic	NA	NA	NA
Hypericum elodes	Hypericum elodes L.	angiosperms	Malpighiales	Hypericaceae	Hypericum	Sig	Unimodal	0.68	0.9	0.06	0.84	Sig	Unimodal	0.5012	0.94	0.17	0.77	Unimodal	0.518	0.96	0.22	0.74	Herbaceous	Native	Threatened	Rare	Rather.rare
Hypericum hirsutum	Hypericum hirsutum L.	angiosperms	Malpighiales	Hypericaceae	Hypericum	Sig	Unimodal	0.6008	0.92	0.08	0.84	Sig	Unimodal	0.506	0.95	0.21	0.74	Unimodal	0.311579	0.93	0	0.93	Herbaceous	Native	Threatened	Rare	Rare
Hypericum humifusum	Hypericum humifusum L.	angiosperms	Malpighiales	Hypericaceae	Hypericum	Sig	Increase	1	0.89	0.12	0.77	Sig	Unimodal	0.8396	0.96	0.2	0.76	Unimodal	0.537222	0.93	0.4	0.53	Herbaceous	Native	Not.threatened	Common	Common
Hypericum maculatum	Hypericum maculatum Crantz	angiosperms	Malpighiales	Hypericaceae	Hypericum	Sig	Unimodal	0.5108	0.85	0.4	0.45	Sig	Unimodal	0.374	0.88	0.06	0.82	Unimodal	0.4725	0.83	0.47	0.36	Herbaceous	Native	Threatened	Common	Common
Hypericum perforatum	Hypericum perforatum L.	angiosperms	Malpighiales	Hypericaceae	Hypericum	Sig	Unimodal	0.7184	0.81	0.44	0.37	Sig	Unimodal	0.5396	0.83	0.51	0.32	Unimodal	0.542083	0.84	0.52	0.32	Herbaceous	Native	Not.threatened	Common	Common
Hypericum pulchrum	Hypericum pulchrum L.	angiosperms	Malpighiales	Hypericaceae	Hypericum	Sig	Increase	1	0.9	0.02	0.88	Sig	Increase	1	0.98	0.06	0.92	Unimodal	0.678824	0.95	0.4	0.55	Herbaceous	Native	Threatened	Rare	Rare
Hypericum tetrapterum	Hypericum tetrapterum Fr.	angiosperms	Malpighiales	Hypericaceae	Hypericum	Sig	Unimodal	0.5996	0.85	0.39	0.46	Sig	Unimodal	0.326	0.76	0.15	0.61	Unimodal	0.605517	0.93	0.4	0.53	Herbaceous	Native	Not.threatened	Common	Common
Hypericum x desetangsii	Hypericum × desetangsii Lamotte	NA	NA	NA	NA	Sig	Unimodal	0.632	0.9	0.25	0.65	Sig	Unimodal	0.5336	0.92	0.4	0.52	Unimodal	0.454468	0.94	0.18	0.76	Herbaceous	Exotic	NA	NA	NA
Hypochaeris glabra	Hypochaeris glabra L.	angiosperms	Asterales	Asteraceae	Hypochaeris	Sig	Increase	1	0.94	0.05	0.89	Sig	Unimodal	0.524	0.95	0.27	0.68	Unimodal	0.867103	0.98	0.08	0.9	Herbaceous	Native	Threatened	Rare	Rare
Hypochaeris radicata	Hypochaeris radicata L.	angiosperms	Asterales	Asteraceae	Hypochaeris	Sig	Unimodal	0.7208	0.81	0.43	0.38	Sig	Unimodal	0.5144	0.82	0.52	0.3	Unimodal	0.607945	0.86	0.5	0.36	Herbaceous	Native	Not.threatened	Common	Common
Iberis umbellata	Iberis umbellata L.	angiosperms	Brassicales	Brassicaceae	Iberis	Sig	Increase	1	0.81	0.59	0.22	Sig	Increase	1	0.82	0.62	0.2	Unimodal	0.371538	0.83	0.13	0.7	Herbaceous	Exotic	NA	NA	NA
Ilex aquifolium	Ilex aquifolium L.	angiosperms	Aquifoliales	Aquifoliaceae	Ilex	Sig	Unimodal	0.6584	0.85	0.31	0.54	Sig	Unimodal	0.5648	0.88	0.39	0.49	Unimodal	0.467667	0.84	0.41	0.43	Woody	Native	Not.threatened	Common	Common
Ilex crenata	Ilex crenata Thunb.	angiosperms	Aquifoliales	Aquifoliaceae	Ilex	Sig	Increase	1	0.95	0.29	0.66	Sig	Increase	1	1	0.33	0.67	Increase	1	0.86	0.59	0.27	Woody	Exotic	NA	NA	NA
Illecebrum verticillatum	Illecebrum verticillatum L.	angiosperms	Caryophyllales	Caryophyllaceae	Illecebrum	Sig	Increase	1	0.84	0.01	0.83	Sig	Unimodal	0.8108	0.93	0.06	0.87	Unimodal	0.692099	0.97	0.24	0.73	Herbaceous	Native	Threatened	Rare	Rather.rare
Impatiens balfourii	Impatiens balfourii Hook.f.	angiosperms	Ericales	Balsaminaceae	Impatiens	Sig	Unimodal	0.3788	0.84	0.07	0.77	Sig	Decrease	0	0.66	0.14	0.52	Unimodal	0.285	0.92	0	0.92	Herbaceous	Exotic	NA	NA	NA
Impatiens capensis	Impatiens capensis Meerb.	angiosperms	Ericales	Balsaminaceae	Impatiens	Sig	Unimodal	0.5564	0.87	0.35	0.52	Sig	Unimodal	0.1748	0.71	0	0.71	Unimodal	0.65	0.96	0.32	0.64	Herbaceous	Exotic	NA	NA	NA
Impatiens glandulifera	Impatiens glandulifera Royle	angiosperms	Ericales	Balsaminaceae	Impatiens	Sig	Unimodal	0.6032	0.87	0.29	0.58	Sig	Unimodal	0.506	0.87	0.45	0.42	Unimodal	0.4952	0.9	0.43	0.47	Herbaceous	Exotic	NA	NA	NA
Impatiens noli-tangere	Impatiens noli-tangere L.	angiosperms	Ericales	Balsaminaceae	Impatiens	Sig	Unimodal	0.596	0.91	0.08	0.83	Sig	Unimodal	0.428	0.94	0.04	0.9	Unimodal	0.568488	0.95	0.34	0.61	Herbaceous	Native	Not.threatened	Rare	Rather.rare
Impatiens parviflora	Impatiens parviflora DC.	angiosperms	Ericales	Balsaminaceae	Impatiens	Sig	Unimodal	0.6776	0.88	0.21	0.67	Sig	Unimodal	0.6044	0.92	0.3	0.62	Unimodal	0.4	0.89	0.1	0.79	Herbaceous	Native	Not.threatened	Common	Common
Inula britannica	Inula britannica L.	angiosperms	Asterales	Asteraceae	Inula	Sig	Increase	1	0.86	0.52	0.34	Sig	Decrease	0	0.66	0.01	0.65	Increase	1	1	0.42	0.58	Herbaceous	Native	Threatened	Rare	Rather.rare
Inula conyzae	Inula conyzae (Griess.) Meikle	angiosperms	Asterales	Asteraceae	Inula	Sig	Increase	1	0.94	0.17	0.77	Sig	Unimodal	0.5	0.93	0.35	0.58	Unimodal	0.754516	0.98	0.2	0.78	Herbaceous	Native	Not.threatened	Rare	Rare
Inula helenium	Inula helenium L.	angiosperms	Asterales	Asteraceae	Inula	Sig	Unimodal	0.6932	0.8	0.49	0.31	Sig	Decrease	0	0.64	0.57	0.07	Unimodal	0.484483	0.95	0.26	0.69	Herbaceous	Exotic	NA	NA	NA
Inula racemosa	Inula racemosa Hook.f.	angiosperms	Asterales	Asteraceae	Inula	Sig	Unimodal	0.5204	0.77	0.53	0.24	Sig	Unimodal	0.26	0.76	0.03	0.73	Unimodal	0.526301	0.87	0.5	0.37	Herbaceous	Exotic	NA	NA	NA
Iris foetidissima	Iris foetidissima L.	angiosperms	Asparagales	Iridaceae	Iris	Sig	Unimodal	0.3992	0.81	0.18	0.63	Sig	Unimodal	0.1904	0.7	0.02	0.68	Unimodal	0.365455	0.86	0.07	0.79	Herbaceous	Exotic	NA	NA	NA
Iris pseudacorus	Iris pseudacorus L.	angiosperms	Asparagales	Iridaceae	Iris	Sig	Unimodal	0.4952	0.77	0.5	0.27	Sig	Unimodal	0.2924	0.69	0.3	0.39	Unimodal	0.508125	0.82	0.53	0.29	Herbaceous	Native	Not.threatened	Common	Common
Isatis tinctoria	Isatis tinctoria L.	angiosperms	Brassicales	Brassicaceae	Isatis	Sig	Unimodal	0.3932	0.84	0.1	0.74	Sig	Decrease	0	0.67	0.19	0.48	Unimodal	0.3715	0.92	0.02	0.9	Herbaceous	Native	Not.threatened	Rare	Rare
Isolepis setacea	Isolepis setacea (L.) R.Br.	angiosperms	Poales	Cyperaceae	Isolepis	Sig	Unimodal	0.686	0.89	0.23	0.66	Sig	Unimodal	0.422	0.91	0.13	0.78	Unimodal	0.639221	0.96	0.31	0.65	Herbaceous	Native	Not.threatened	Common	Common
Jacobaea aquatica	Jacobaea aquatica (Hill) G.Gaertn., B.Mey. & Scherb.	angiosperms	Asterales	Asteraceae	Jacobaea	Sig	Unimodal	0.5912	0.89	0.25	0.64	Sig	Unimodal	0.2576	0.73	0.06	0.67	Unimodal	0.603023	0.97	0.23	0.74	Herbaceous	Native	Not.threatened	Common	Common
Jacobaea erucifolia	Jacobaea erucifolia (L.) P.Gaertn., B.Mey. & Schreb.	angiosperms	Asterales	Asteraceae	Jacobaea	Sig	Decrease	0	0.65	0.42	0.23	Sig	Decrease	0	0.68	0.03	0.65	Unimodal	0.635565	0.76	0.59	0.17	Herbaceous	Native	Not.threatened	Common	Common
Jacobaea maritima	Jacobaea maritima (L.) Pelser & Meijden	angiosperms	Asterales	Asteraceae	Jacobaea	Sig	Decrease	0	0.66	0.39	0.27	Sig	Decrease	0	0.66	0.37	0.29	Unimodal	0.314038	0.76	0.11	0.65	Herbaceous	Exotic	NA	NA	NA
Jacobaea paludosa	Jacobaea paludosa (L.) G.Gaertn., B.Mey. & Scherb.	angiosperms	Asterales	Asteraceae	Jacobaea	Sig	Unimodal	0.6416	0.9	0.21	0.69	Sig	Decrease	0	0.65	0	0.65	Unimodal	0.725506	0.98	0.15	0.83	Herbaceous	Native	Threatened	Rare	Rather.rare
Jacobaea vulgaris	Jacobaea vulgaris Gaertn.	angiosperms	Asterales	Asteraceae	Jacobaea	Sig	Unimodal	0.7256	0.75	0.53	0.22	Sig	Unimodal	0.5072	0.72	0.6	0.12	Unimodal	0.629655	0.8	0.56	0.24	Herbaceous	Native	Not.threatened	Common	Common
Jasione montana	Jasione montana L.	angiosperms	Asterales	Campanulaceae	Jasione	Sig	Unimodal	0.7676	0.87	0.26	0.61	Sig	Unimodal	0.5516	0.91	0.35	0.56	Unimodal	0.631884	0.91	0.45	0.46	Herbaceous	Native	Not.threatened	Common	Common
Juglans regia	Juglans regia L.	angiosperms	Fagales	Juglandaceae	Juglans	Sig	Unimodal	0.4004	0.79	0.23	0.56	Sig	Unimodal	0.2516	0.7	0.15	0.55	Unimodal	0.36082	0.79	0.17	0.62	Woody	Exotic	NA	NA	NA
Juncus acutiflorus	Juncus acutiflorus Ehrh. ex Hoffm.	angiosperms	Poales	Juncaceae	Juncus	Sig	Unimodal	0.548	0.85	0.37	0.48	Sig	Unimodal	0.3992	0.87	0.13	0.74	Unimodal	0.478421	0.86	0.42	0.44	Herbaceous	Native	Not.threatened	Common	Common
Juncus alpinoarticulatus	Juncus alpinoarticulatus Chaix	angiosperms	Poales	Juncaceae	Juncus	Sig	Increase	1	0.92	0.03	0.89	Sig	Unimodal	0.4388	0.91	0.17	0.74	Increase	1	0.97	0.03	0.94	Herbaceous	Native	Not.threatened	Rare	Rather.rare
Juncus articulatus	Juncus articulatus L.	angiosperms	Poales	Juncaceae	Juncus	Sig	Unimodal	0.6248	0.81	0.45	0.36	Sig	Unimodal	0.332	0.73	0.27	0.46	Unimodal	0.614038	0.9	0.45	0.45	Herbaceous	Native	Not.threatened	Common	Common
Juncus balticus	Juncus balticus Willd.	angiosperms	Poales	Juncaceae	Juncus	Sig	Increase	1	0.7	0	0.7	Sig	Unimodal	0.4592	0.88	0.34	0.54	Increase	1	0.93	0	0.93	Herbaceous	Native	Not.threatened	Rare	Very.rare
Juncus bufonius	Juncus bufonius L.	angiosperms	Poales	Juncaceae	Juncus	Sig	Unimodal	0.6848	0.81	0.44	0.37	Sig	Unimodal	0.452	0.77	0.48	0.29	Unimodal	0.640312	0.89	0.47	0.42	Herbaceous	Native	Not.threatened	Common	Common
Juncus bulbosus	Juncus bulbosus L.	angiosperms	Poales	Juncaceae	Juncus	Sig	Unimodal	0.7832	0.88	0.11	0.77	Sig	Unimodal	0.5348	0.93	0.28	0.65	Unimodal	0.630667	0.96	0.26	0.7	Herbaceous	Native	Not.threatened	Common	Common
Juncus compressus	Juncus compressus Jacq.	angiosperms	Poales	Juncaceae	Juncus	Sig	Unimodal	0.5024	0.79	0.5	0.29	Sig	Decrease	0	0.67	0.21	0.46	Unimodal	0.592353	0.93	0.43	0.5	Herbaceous	Native	Not.threatened	Common	Common
Juncus conglomeratus	Juncus conglomeratus L.	angiosperms	Poales	Juncaceae	Juncus	Sig	Unimodal	0.6536	0.84	0.37	0.47	Sig	Unimodal	0.446	0.84	0.35	0.49	Unimodal	0.6128	0.9	0.44	0.46	Herbaceous	Native	Not.threatened	Common	Common
Juncus effusus	Juncus effusus L.	angiosperms	Poales	Juncaceae	Juncus	Sig	Unimodal	0.6368	0.8	0.45	0.35	Sig	Unimodal	0.5144	0.78	0.56	0.22	Unimodal	0.573214	0.83	0.52	0.31	Herbaceous	Native	Not.threatened	Common	Common
Juncus ensifolius	Juncus ensifolius Wikstr.	angiosperms	Poales	Juncaceae	Juncus	Sig	Unimodal	0.4748	0.76	0.5	0.26	Sig	Decrease	0	0.64	0.43	0.21	Unimodal	0.615246	0.83	0.56	0.27	Herbaceous	Exotic	NA	NA	NA
Juncus filiformis	Juncus filiformis L.	angiosperms	Poales	Juncaceae	Juncus	Sig	Unimodal	0.6032	0.92	0.06	0.86	Sig	Unimodal	0.3632	0.92	0.01	0.91	Unimodal	0.510556	0.97	0.11	0.86	Herbaceous	Native	Not.threatened	Rare	Rare
Juncus gerardii	Juncus gerardii Loisel.	angiosperms	Poales	Juncaceae	Juncus	Sig	Unimodal	0.8648	0.86	0.36	0.5	Sig	Decrease	0	0.68	0.23	0.45	Unimodal	0.881613	0.98	0.25	0.73	Herbaceous	Native	Not.threatened	Common	Common
Juncus inflexus	Juncus inflexus L.	angiosperms	Poales	Juncaceae	Juncus	Sig	Unimodal	0.4124	0.7	0.49	0.21	Sig	Decrease	0	0.67	0.17	0.5	Unimodal	0.571538	0.84	0.54	0.3	Herbaceous	Native	Not.threatened	Common	Common
Juncus maritimus	Juncus maritimus Lam.	angiosperms	Poales	Juncaceae	Juncus	Sig	Increase	1	0.91	0.02	0.89	Sig	Unimodal	0.0884	0.65	0.07	0.58	Increase	1	0.96	0.01	0.95	Herbaceous	Native	Threatened	Rare	Rare
Juncus pygmaeus	Juncus pygmaeus Rich. ex Thuill.	angiosperms	Poales	Juncaceae	Juncus	Sig	Increase	1	0.94	0.05	0.89	Sig	Unimodal	0.5468	0.93	0.37	0.56	Increase	1	1	0.14	0.86	Herbaceous	Native	Threatened	Rare	Very.rare
Juncus squarrosus	Juncus squarrosus L.	angiosperms	Poales	Juncaceae	Juncus	Sig	Unimodal	0.8456	0.86	0.07	0.79	Sig	Unimodal	0.5948	0.93	0.21	0.72	Unimodal	0.61875	0.96	0.24	0.72	Herbaceous	Native	Not.threatened	Common	Common
Juncus subnodulosus	Juncus subnodulosus Schrank	angiosperms	Poales	Juncaceae	Juncus	Sig	Unimodal	0.7364	0.88	0.29	0.59	Sig	Unimodal	0.29	0.72	0.18	0.54	Unimodal	0.706404	0.97	0.23	0.74	Herbaceous	Native	Not.threatened	Common	Common
Juncus tenageia	Juncus tenageia Ehrh. ex L.f.	angiosperms	Poales	Juncaceae	Juncus	Sig	Unimodal	0.8996	0.91	0.21	0.7	Sig	Unimodal	0.47	0.93	0.23	0.7	Unimodal	0.776	0.97	0.33	0.64	Herbaceous	Native	Threatened	Rare	Rare
Juncus tenuis	Juncus tenuis Willd.	angiosperms	Poales	Juncaceae	Juncus	Sig	Unimodal	0.7472	0.87	0.21	0.66	Sig	Unimodal	0.62	0.91	0.32	0.59	Unimodal	0.548039	0.91	0.43	0.48	Herbaceous	Native	Not.threatened	Common	Common
Juncus x kern-reichgeltii	Juncus × brueggeri Domin	NA	NA	NA	NA	Sig	Unimodal	0.6728	0.87	0.35	0.52	Sig	Unimodal	0.4076	0.72	0.47	0.25	Unimodal	0.686	0.96	0.37	0.59	Herbaceous	Exotic	NA	NA	NA
Juniperus communis	Juniperus communis L.	gymnosperms	Cupressales	Cupressaceae	Juniperus	Sig	Increase	1	0.84	0.03	0.81	Sig	Unimodal	0.6968	0.93	0.1	0.83	Unimodal	0.640455	0.96	0.26	0.7	Woody	Native	Not.threatened	Common	Common
Kerria japonica	Kerria japonica (L.) DC.	angiosperms	Rosales	Rosaceae	Kerria	Sig	Unimodal	0.6776	0.87	0.36	0.51	Sig	Unimodal	0.6176	0.87	0.5	0.37	Unimodal	0.608095	0.88	0.51	0.37	Woody	Exotic	NA	NA	NA
Kickxia elatine	Kickxia elatine (L.) Dumort.	angiosperms	Lamiales	Plantaginaceae	Kickxia	Sig	Unimodal	0.3392	0.72	0.26	0.46	Sig	Decrease	0	0.65	0.01	0.64	Unimodal	0.38	0.86	0.12	0.74	Herbaceous	Native	Threatened	Rare	Rare
Kickxia spuria	Kickxia spuria (L.) Dumort.	angiosperms	Lamiales	Plantaginaceae	Kickxia	Sig	Unimodal	0.2744	0.72	0.1	0.62	Sig	Decrease	0	0.67	0	0.67	Unimodal	0.295	0.88	0	0.88	Herbaceous	Native	Threatened	Rare	Rare
Knautia arvensis	Knautia arvensis (L.) Coult.	angiosperms	Dipsacales	Caprifoliaceae	Knautia	Sig	Unimodal	0.4484	0.84	0.25	0.59	Sig	Unimodal	0.2408	0.73	0.04	0.69	Unimodal	0.443571	0.9	0.24	0.66	Herbaceous	Native	Threatened	Rare	Rather.rare
Koeleria macrantha	Koeleria macrantha (Ledeb.) Schult.	angiosperms	Poales	Poaceae	Koeleria	Sig	Increase	1	0.91	0.09	0.82	Sig	Unimodal	0.4316	0.91	0.15	0.76	Unimodal	0.753295	0.97	0.08	0.89	Herbaceous	Native	Not.threatened	Rare	Rather.rare
Laburnum anagyroides	Laburnum anagyroides Medik.	angiosperms	Fabales	Fabaceae	Laburnum	Sig	Unimodal	0.5072	0.75	0.55	0.2	Sig	Increase	1	0.67	0.63	0.04	Unimodal	0.463636	0.8	0.48	0.32	Woody	Exotic	NA	NA	NA
Lactuca sativa	Lactuca sativa L.	angiosperms	Asterales	Asteraceae	Lactuca	Sig	Decrease	0	0.68	0	0.68	Sig	Decrease	0	0.69	0	0.69	Decrease	0	0.65	0.01	0.64	Herbaceous	Exotic	NA	NA	NA
Lactuca serriola	Lactuca serriola L.	angiosperms	Asterales	Asteraceae	Lactuca	Sig	Unimodal	0.3092	0.7	0.29	0.41	Sig	Decrease	0	0.66	0.2	0.46	Unimodal	0.402875	0.75	0.38	0.37	Herbaceous	Native	Not.threatened	Common	Common
Lactuca virosa	Lactuca virosa Habl.	angiosperms	Asterales	Asteraceae	Lactuca	Sig	Increase	1	0.84	0.53	0.31	Sig	None	NA	0.63	0.63	0	Increase	1	0.98	0.52	0.46	Herbaceous	Native	Not.threatened	Rare	Rare
Lagarosiphon major	Lagarosiphon major (Ridl.) Moss	angiosperms	Alismatales	Hydrocharitaceae	Lagarosiphon	Sig	Unimodal	0.554	0.72	0.57	0.15	Sig	None	NA	0.63	0.63	0	Unimodal	0.400588	0.83	0.24	0.59	Herbaceous	Exotic	NA	NA	NA
Lamiastrum galeobdolon	Lamium galeobdolon (L.) L.	angiosperms	Lamiales	Lamiaceae	Lamium	Sig	Unimodal	0.554	0.86	0.31	0.55	Sig	Unimodal	0.494	0.89	0.39	0.5	Unimodal	0.371429	0.85	0.09	0.76	Herbaceous	Native	Not.threatened	Common	Common
Lamium album	Lamium album L.	angiosperms	Lamiales	Lamiaceae	Lamium	Sig	Unimodal	0.476	0.77	0.48	0.29	Sig	Unimodal	0.3236	0.69	0.38	0.31	Unimodal	0.438846	0.78	0.43	0.35	Herbaceous	Native	Not.threatened	Common	Common
Lamium amplexicaule	Lamium amplexicaule L.	angiosperms	Lamiales	Lamiaceae	Lamium	Sig	Unimodal	0.3476	0.72	0.3	0.42	Sig	Decrease	0	0.66	0.27	0.39	Unimodal	0.371667	0.78	0.22	0.56	Herbaceous	Native	Not.threatened	Common	Common
Lamium hybridum	Lamium purpureum var. hybridum (Vill.) Vill.	angiosperms	Lamiales	Lamiaceae	Lamium	Sig	Decrease	0	0.65	0.56	0.09	Sig	Decrease	0	0.67	0.21	0.46	Increase	1	0.8	0.61	0.19	Herbaceous	Native	Not.threatened	Common	Common
Lamium maculatum	Lamium maculatum (L.) L.	angiosperms	Lamiales	Lamiaceae	Lamium	Sig	Unimodal	0.5396	0.87	0.34	0.53	Sig	Unimodal	0.4736	0.84	0.44	0.4	Unimodal	0.405185	0.89	0.11	0.78	Herbaceous	Native	Not.threatened	Common	Common
Lamium purpureum	Lamium purpureum L.	angiosperms	Lamiales	Lamiaceae	Lamium	Sig	Unimodal	0.4244	0.74	0.41	0.33	Sig	Unimodal	0.218	0.66	0.34	0.32	Unimodal	0.418356	0.76	0.4	0.36	Herbaceous	Native	Not.threatened	Common	Common
Lapsana communis	Lapsana communis L.	angiosperms	Asterales	Asteraceae	Lapsana	Sig	Unimodal	0.524	0.78	0.5	0.28	Sig	Unimodal	0.446	0.76	0.48	0.28	Unimodal	0.395625	0.79	0.28	0.51	Herbaceous	Native	Not.threatened	Common	Common
Larix decidua	Larix decidua Mill.	gymnosperms	Pinales	Pinaceae	Larix	Sig	Unimodal	0.7448	0.88	0.04	0.84	Sig	Unimodal	0.614	0.94	0.06	0.88	Unimodal	0.478367	0.93	0.3	0.63	Woody	Exotic	NA	NA	NA
Larix kaempferi	Larix kaempferi (Lamb.) Carrière	gymnosperms	Pinales	Pinaceae	Larix	Sig	Unimodal	0.8624	0.85	0.02	0.83	Sig	Unimodal	0.7268	0.92	0.04	0.88	Unimodal	0.465152	0.91	0.28	0.63	Woody	Exotic	NA	NA	NA
Larix x marschlinsii	Larix × marschlinsii Coaz	NA	NA	NA	NA	Sig	Increase	1	0.95	0.08	0.87	Sig	Increase	1	0.99	0.07	0.92	Unimodal	0.367872	0.79	0.2	0.59	Woody	Exotic	NA	NA	NA
Lathraea clandestina	Lathraea clandestina L.	angiosperms	Lamiales	Orobanchaceae	Lathraea	Sig	Unimodal	0.4904	0.87	0.34	0.53	Sig	Decrease	0	0.64	0.33	0.31	Unimodal	0.4304	0.96	0.04	0.92	Herbaceous	Exotic	NA	NA	NA
Lathyrus aphaca	Lathyrus aphaca L.	angiosperms	Fabales	Fabaceae	Lathyrus	Sig	Unimodal	0.7628	0.74	0.56	0.18	Sig	Decrease	0	0.68	0.04	0.64	Unimodal	0.672821	0.96	0.37	0.59	Herbaceous	Native	Threatened	Rare	Very.rare
Lathyrus hirsutus	Lathyrus hirsutus L.	angiosperms	Fabales	Fabaceae	Lathyrus	Sig	Unimodal	0.4388	0.78	0.38	0.4	Sig	Unimodal	0.2672	0.71	0.13	0.58	Unimodal	0.306563	0.87	0	0.87	Herbaceous	Exotic	NA	NA	NA
Lathyrus latifolius	Lathyrus latifolius L.	angiosperms	Fabales	Fabaceae	Lathyrus	Sig	Unimodal	0.4472	0.79	0.37	0.42	Sig	Decrease	0	0.64	0.33	0.31	Unimodal	0.430492	0.88	0.22	0.66	Herbaceous	Exotic	NA	NA	NA
Lathyrus nissolia	Lathyrus nissolia L.	angiosperms	Fabales	Fabaceae	Lathyrus	Sig	Unimodal	0.35	0.77	0.13	0.64	Sig	Decrease	0	0.68	0.02	0.66	Unimodal	0.430462	0.86	0.25	0.61	Herbaceous	Native	Not.threatened	Rare	Rare
Lathyrus palustris	Lathyrus palustris L.	angiosperms	Fabales	Fabaceae	Lathyrus	Sig	Unimodal	0.704	0.9	0.16	0.74	Sig	Unimodal	0.296	0.78	0.05	0.73	Unimodal	0.633065	0.97	0.09	0.88	Herbaceous	Native	Threatened	Rare	Rather.rare
Lathyrus pratensis	Lathyrus pratensis L.	angiosperms	Fabales	Fabaceae	Lathyrus	Sig	Unimodal	0.3584	0.71	0.38	0.33	Sig	Decrease	0	0.66	0.11	0.55	Unimodal	0.458026	0.77	0.49	0.28	Herbaceous	Native	Not.threatened	Common	Common
Lathyrus sylvestris	Lathyrus sylvestris L.	angiosperms	Fabales	Fabaceae	Lathyrus	Sig	Unimodal	0.6176	0.9	0.24	0.66	Sig	Unimodal	0.5144	0.92	0.4	0.52	Unimodal	0.43625	0.94	0.11	0.83	Herbaceous	Native	Not.threatened	Rare	Rare
Lathyrus tuberosus	Lathyrus tuberosus L.	angiosperms	Fabales	Fabaceae	Lathyrus	Sig	Unimodal	0.2492	0.67	0.32	0.35	Sig	Decrease	0	0.67	0.13	0.54	Unimodal	0.44	0.74	0.49	0.25	Herbaceous	Native	Not.threatened	Rare	Rather.rare
Lavandula angustifolia	Lavandula angustifolia Mill.	angiosperms	Lamiales	Lamiaceae	Lavandula	Sig	Unimodal	0.2564	0.75	0.01	0.74	Sig	U-shaped	NA	NA	NA	NA	Unimodal	0.271	0.86	0	0.86	Woody	Exotic	NA	NA	NA
Leersia oryzoides	Leersia oryzoides (L.) Sw.	angiosperms	Poales	Poaceae	Leersia	Sig	Unimodal	0.5528	0.84	0.42	0.42	Sig	Unimodal	0.2828	0.76	0.06	0.7	Unimodal	0.632093	0.93	0.44	0.49	Herbaceous	Native	Threatened	Rare	Rare
Legousia speculum-veneris	Legousia speculum-veneris (L.) Durande ex Vill.	angiosperms	Asterales	Campanulaceae	Legousia	Sig	Unimodal	0.5084	0.88	0.36	0.52	Sig	Unimodal	0.3188	0.81	0.05	0.76	Unimodal	0.477222	0.92	0.33	0.59	Herbaceous	Native	Threatened	Rare	Rare
Lemna gibba	Lemna gibba L.	angiosperms	Alismatales	Araceae	Lemna	Sig	Unimodal	0.2372	0.67	0.27	0.4	Sig	Decrease	0	0.67	0.1	0.57	Unimodal	0.41	0.73	0.45	0.28	Herbaceous	Native	Not.threatened	Common	Common
Lemna minor	Lemna minor L.	angiosperms	Alismatales	Araceae	Lemna	Sig	Unimodal	0.482	0.74	0.54	0.2	Sig	Unimodal	0.2084	0.66	0.25	0.41	Unimodal	0.585357	0.8	0.56	0.24	Herbaceous	Native	Not.threatened	Common	Common
Lemna minuta	Lemna minuta Kunth	angiosperms	Alismatales	Araceae	Lemna	Sig	Unimodal	0.4256	0.77	0.36	0.41	Sig	Unimodal	0.1628	0.67	0.09	0.58	Unimodal	0.484286	0.82	0.51	0.31	Herbaceous	Exotic	NA	NA	NA
Lemna trisulca	Lemna trisulca L.	angiosperms	Alismatales	Araceae	Lemna	Sig	Unimodal	0.3668	0.69	0.45	0.24	Sig	Decrease	0	0.67	0.19	0.48	Unimodal	0.56	0.79	0.57	0.22	Herbaceous	Native	Not.threatened	Common	Common
Lemna turionifera	Lemna turionifera Landolt	angiosperms	Alismatales	Araceae	Lemna	Sig	Unimodal	0.4196	0.71	0.47	0.24	Sig	Decrease	0	0.68	0.03	0.65	Unimodal	0.773652	0.87	0.53	0.34	Herbaceous	Exotic	NA	NA	NA
Leontodon hispidus	Leontodon hispidus L.	angiosperms	Asterales	Asteraceae	Leontodon	Sig	Unimodal	0.4592	0.86	0.24	0.62	Sig	Unimodal	0.2576	0.75	0.04	0.71	Unimodal	0.405185	0.91	0.08	0.83	Herbaceous	Native	Threatened	Rare	Rather.rare
Leontodon saxatilis	Leontodon saxatilis Lam.	angiosperms	Asterales	Asteraceae	Leontodon	Sig	Unimodal	0.812	0.82	0.44	0.38	Sig	Unimodal	0.4628	0.81	0.45	0.36	Unimodal	0.765256	0.9	0.49	0.41	Herbaceous	Native	Not.threatened	Common	Common
Leonurus cardiaca	Leonurus cardiaca L.	angiosperms	Lamiales	Lamiaceae	Leonurus	Sig	Unimodal	0.5168	0.86	0.39	0.47	Sig	Unimodal	0.4544	0.83	0.41	0.42	Unimodal	0.38	0.88	0.07	0.81	Herbaceous	Native	Not.threatened	Rare	Rather.rare
Lepidium campestre	Lepidium campestre (L.) R.Br.	angiosperms	Brassicales	Brassicaceae	Lepidium	Sig	Increase	1	0.91	0.45	0.46	Sig	Unimodal	0.7016	0.8	0.57	0.23	Unimodal	0.74125	0.95	0.43	0.52	Herbaceous	Native	Threatened	Rare	Rare
Lepidium densiflorum	Lepidium densiflorum Schrad.	angiosperms	Brassicales	Brassicaceae	Lepidium	Sig	Unimodal	0.2096	0.79	0	0.79	Sig	Decrease	0	0.69	0	0.69	Unimodal	0.221481	0.87	0	0.87	Herbaceous	Exotic	NA	NA	NA
Lepidium draba	Lepidium draba L.	angiosperms	Brassicales	Brassicaceae	Lepidium	Sig	Unimodal	0.3164	0.68	0.42	0.26	Sig	Decrease	0	0.69	0.03	0.66	Unimodal	0.612836	0.87	0.52	0.35	Herbaceous	Native	Not.threatened	Rare	Rather.rare
Lepidium heterophyllum	Lepidium heterophyllum Benth.	angiosperms	Brassicales	Brassicaceae	Lepidium	Sig	Unimodal	0.7484	0.77	0.53	0.24	Sig	Increase	1	0.8	0.6	0.2	Unimodal	0.488028	0.79	0.54	0.25	Herbaceous	Native	Not.threatened	Rare	Rare
Lepidium latifolium	Lepidium latifolium L.	angiosperms	Brassicales	Brassicaceae	Lepidium	Sig	Unimodal	0.398	0.76	0.32	0.44	Sig	Decrease	0	0.67	0	0.67	Unimodal	0.5144	0.9	0.46	0.44	Herbaceous	Native	Not.threatened	Rare	Rare
Lepidium ruderale	Lepidium ruderale L.	angiosperms	Brassicales	Brassicaceae	Lepidium	Sig	Unimodal	0.3332	0.77	0.11	0.66	Sig	Decrease	0	0.65	0.05	0.6	Unimodal	0.408841	0.78	0.35	0.43	Herbaceous	Native	Not.threatened	Common	Common
Lepidium sativum	Lepidium sativum L.	angiosperms	Brassicales	Brassicaceae	Lepidium	Sig	Decrease	0	0.67	0.05	0.62	Sig	Decrease	0	0.69	0	0.69	Decrease	0	0.64	0.34	0.3	Herbaceous	Exotic	NA	NA	NA
Lepidium virginicum	Lepidium virginicum L.	angiosperms	Brassicales	Brassicaceae	Lepidium	Sig	Unimodal	0.3284	0.78	0.08	0.7	Sig	Decrease	0	0.66	0.28	0.38	Unimodal	0.22	0.83	0	0.83	Herbaceous	Native	Not.threatened	Rare	Rather.rare
Leucanthemum vulgare	Leucanthemum vulgare (Vaill.) Lam.	angiosperms	Asterales	Asteraceae	Leucanthemum	Sig	Unimodal	0.4856	0.8	0.45	0.35	Sig	Unimodal	0.3488	0.75	0.24	0.51	Unimodal	0.437612	0.82	0.35	0.47	Herbaceous	Native	Not.threatened	Common	Common
Leucojum aestivum	Leucojum aestivum L.	angiosperms	Asparagales	Amaryllidaceae	Leucojum	Sig	Unimodal	0.482	0.88	0.25	0.63	Sig	Unimodal	0.2216	0.66	0.3	0.36	Unimodal	0.424118	0.95	0.05	0.9	Herbaceous	Native	Threatened	Rare	Rare
Leucojum vernum	Leucojum vernum L.	angiosperms	Asparagales	Amaryllidaceae	Leucojum	Sig	Unimodal	0.4724	0.88	0.23	0.65	Sig	Unimodal	0.3896	0.79	0.27	0.52	Unimodal	0.351282	0.91	0.01	0.9	Herbaceous	Native	Not.threatened	Rare	Rare
Levisticum officinale	Levisticum officinale W.D.J.Koch	angiosperms	Apiales	Apiaceae	Levisticum	Sig	Decrease	0	0.65	0.49	0.16	Sig	Decrease	0	0.68	0.1	0.58	Increase	1	0.72	0.61	0.11	Herbaceous	Exotic	NA	NA	NA
Leymus arenarius	Leymus arenarius (L.) Hochst.	angiosperms	Poales	Poaceae	Leymus	Sig	Increase	1	0.94	0.08	0.86	Sig	Unimodal	0.3992	0.81	0.28	0.53	Increase	1	0.98	0.04	0.94	Herbaceous	Native	Not.threatened	Rare	Rather.rare
Ligustrum ovalifolium	Ligustrum ovalifolium Hassk.	angiosperms	Lamiales	Oleaceae	Ligustrum	Sig	Unimodal	0.488	0.82	0.44	0.38	Sig	Unimodal	0.2888	0.68	0.35	0.33	Unimodal	0.44	0.9	0.22	0.68	Woody	Exotic	NA	NA	NA
Ligustrum vulgare	Ligustrum vulgare L.	angiosperms	Lamiales	Oleaceae	Ligustrum	Sig	Unimodal	0.8936	0.86	0.39	0.47	Sig	Unimodal	0.452	0.8	0.45	0.35	Unimodal	0.72439	0.95	0.38	0.57	Woody	Native	Not.threatened	Common	Common
Limonium vulgare	Limonium vulgare Mill.	angiosperms	Caryophyllales	Plumbaginaceae	Limonium	Sig	Increase	1	0.97	0.17	0.8	Sig	Decrease	0	0.68	0.06	0.62	Increase	1	1	0.07	0.93	Herbaceous	Native	Not.threatened	Rare	Rather.rare
Limosella aquatica	Limosella aquatica L.	angiosperms	Lamiales	Plantaginaceae	Limosella	Sig	Unimodal	0.7676	0.89	0.24	0.65	Sig	Decrease	0	0.68	0.07	0.61	Unimodal	0.887586	0.99	0.15	0.84	Herbaceous	Native	Not.threatened	Rare	Rather.rare
Linaria maroccana	Linaria maroccana Hook.f.	angiosperms	Lamiales	Plantaginaceae	Linaria	Sig	Unimodal	0.4076	0.81	0.2	0.61	Sig	Decrease	0	0.64	0.47	0.17	Unimodal	0.333077	0.84	0.04	0.8	Herbaceous	Exotic	NA	NA	NA
Linaria purpurea	Linaria purpurea (L.) Mill.	angiosperms	Lamiales	Plantaginaceae	Linaria	Sig	Unimodal	0.3632	0.76	0.22	0.54	Sig	U-shaped	NA	NA	NA	NA	Unimodal	0.32973	0.86	0.02	0.84	Herbaceous	Exotic	NA	NA	NA
Linaria repens	Linaria repens (L.) Mill.	angiosperms	Lamiales	Plantaginaceae	Linaria	Sig	Increase	1	0.95	0.08	0.87	Sig	Increase	1	0.97	0.14	0.83	Unimodal	0.676383	0.96	0.34	0.62	Herbaceous	Native	Not.threatened	Rare	Rare
Linaria vulgaris	Linaria vulgaris Mill.	angiosperms	Lamiales	Plantaginaceae	Linaria	Sig	Unimodal	0.6764	0.81	0.46	0.35	Sig	Unimodal	0.4664	0.8	0.46	0.34	Unimodal	0.609286	0.85	0.52	0.33	Herbaceous	Native	Not.threatened	Common	Common
Linum catharticum	Linum catharticum L.	angiosperms	Malpighiales	Linaceae	Linum	Sig	Increase	1	0.94	0.13	0.81	Sig	Unimodal	0.4472	0.85	0.35	0.5	Increase	1	0.98	0.12	0.86	Herbaceous	Native	Threatened	Rare	Rather.rare
Linum usitatissimum	Linum usitatissimum L.	angiosperms	Malpighiales	Linaceae	Linum	Sig	Unimodal	0.4484	0.76	0.44	0.32	Sig	Unimodal	0.1364	0.65	0.28	0.37	Unimodal	0.418286	0.84	0.26	0.58	Herbaceous	Exotic	NA	NA	NA
Liparis loeselii	Liparis loeselii (L.) Rich.	angiosperms	Asparagales	Orchidaceae	Liparis	Sig	Increase	1	0.93	0.03	0.9	Sig	Unimodal	0.3824	0.81	0.21	0.6	Increase	1	0.98	0.02	0.96	Herbaceous	Native	Threatened	Rare	Rare
Liquidambar styraciflua	Liquidambar styraciflua L.	angiosperms	Saxifragales	Altingiaceae	Liquidambar	Sig	Decrease	0	0.64	0.62	0.02	Sig	Increase	1	0.78	0.62	0.16	Unimodal	0.13875	0.83	0	0.83	Woody	Exotic	NA	NA	NA
Liriodendron tulipifera	Liriodendron tulipifera L.	angiosperms	Magnoliales	Magnoliaceae	Liriodendron	Sig	Unimodal	0.5936	0.89	0.31	0.58	Sig	Increase	1	0.93	0.54	0.39	Unimodal	0.331852	0.92	0	0.92	Woody	Exotic	NA	NA	NA
Lithospermum arvense	Buglossoides arvensis (L.) I.M.Johnst.	angiosperms	Boraginales	Boraginaceae	Buglossoides	Sig	Unimodal	0.2936	0.73	0.11	0.62	Sig	Unimodal	0.2624	0.77	0.02	0.75	Unimodal	0.136538	0.75	0	0.75	Herbaceous	Native	Threatened	Rare	Rare
Lithospermum officinale	Lithospermum officinale L.	angiosperms	Boraginales	Boraginaceae	Lithospermum	Sig	Increase	1	0.96	0.16	0.8	Sig	Unimodal	0.5084	0.93	0.33	0.6	Unimodal	0.767604	0.98	0.16	0.82	Herbaceous	Native	Not.threatened	Rare	Rare
Littorella uniflora	Littorella uniflora (L.) Asch.	angiosperms	Lamiales	Plantaginaceae	Littorella	Sig	Increase	1	0.89	0.03	0.86	Sig	Unimodal	0.5564	0.95	0.21	0.74	Unimodal	0.74	0.98	0.1	0.88	Herbaceous	Native	Threatened	Rare	Rather.rare
Lobelia erinus	Lobelia erinus L.	angiosperms	Asterales	Campanulaceae	Lobelia	Sig	Unimodal	0.3272	0.77	0.1	0.67	Sig	Decrease	0	0.68	0.12	0.56	Unimodal	0.274571	0.86	0	0.86	Herbaceous	Exotic	NA	NA	NA
Lobularia maritima	Lobularia maritima (L.) Desv.	angiosperms	Brassicales	Brassicaceae	Lobularia	Sig	Unimodal	0.2696	0.74	0.04	0.7	Sig	Decrease	0	0.69	0.07	0.62	Unimodal	0.321333	0.85	0.02	0.83	Herbaceous	Exotic	NA	NA	NA
Lolium multiflorum	Lolium multiflorum Lam.	angiosperms	Poales	Poaceae	Lolium	Sig	Unimodal	0.4124	0.78	0.3	0.48	Sig	Unimodal	0.2576	0.68	0.25	0.43	Unimodal	0.357187	0.78	0.18	0.6	Herbaceous	Native	Not.threatened	Common	Common
Lolium perenne	Lolium perenne L.	angiosperms	Poales	Poaceae	Lolium	Sig	Unimodal	0.5012	0.74	0.55	0.19	Sig	Unimodal	0.2504	0.67	0.33	0.34	Unimodal	0.534833	0.8	0.56	0.24	Herbaceous	Native	Not.threatened	Common	Common
Lonicera nitida	Lonicera ligustrina var. yunnanensis Franch.	angiosperms	Dipsacales	Caprifoliaceae	Lonicera	Sig	Unimodal	0.3896	0.77	0.27	0.5	Sig	None	NA	0.63	0.63	0	Unimodal	0.178667	0.84	0	0.84	Woody	Exotic	NA	NA	NA
Lonicera periclymenum	Lonicera periclymenum L.	angiosperms	Dipsacales	Caprifoliaceae	Lonicera	Sig	Unimodal	0.6692	0.86	0.24	0.62	Sig	Unimodal	0.5192	0.9	0.32	0.58	Unimodal	0.551585	0.87	0.48	0.39	Woody	Native	Not.threatened	Common	Common
Lonicera xylosteum	Lonicera xylosteum L.	angiosperms	Dipsacales	Caprifoliaceae	Lonicera	Sig	Unimodal	0.7652	0.9	0.14	0.76	Sig	Unimodal	0.5324	0.94	0.29	0.65	Unimodal	0.473684	0.96	0.09	0.87	Woody	Native	Not.threatened	Rare	Rare
Lotus glaber	Lotus glaber Mill.	angiosperms	Fabales	Fabaceae	Lotus	Sig	Unimodal	0.614	0.76	0.54	0.22	Sig	Decrease	0	0.68	0.14	0.54	Unimodal	0.676383	0.93	0.43	0.5	Herbaceous	Native	Not.threatened	Rare	Rather.rare
Lotus pedunculatus	Lotus pedunculatus Cav.	angiosperms	Fabales	Fabaceae	Lotus	Sig	Unimodal	0.5192	0.78	0.5	0.28	Sig	Unimodal	0.3524	0.77	0.21	0.56	Unimodal	0.505893	0.81	0.54	0.27	Herbaceous	Native	Not.threatened	Common	Common
Ludwigia palustris	Ludwigia palustris (L.) Elliott	angiosperms	Myrtales	Onagraceae	Ludwigia	Sig	Unimodal	0.6788	0.91	0.1	0.81	Sig	Unimodal	0.3896	0.94	0	0.94	Unimodal	0.476667	0.97	0.07	0.9	Herbaceous	Native	Threatened	Rare	Rare
Lunaria annua	Lunaria annua L.	angiosperms	Brassicales	Brassicaceae	Lunaria	Sig	Unimodal	0.4952	0.85	0.4	0.45	Sig	Unimodal	0.434	0.78	0.42	0.36	Unimodal	0.366667	0.87	0.06	0.81	Herbaceous	Exotic	NA	NA	NA
Lunaria rediviva	Lunaria rediviva L.	angiosperms	Brassicales	Brassicaceae	Lunaria	Sig	Unimodal	0.5204	0.89	0.31	0.58	Sig	Increase	1	0.87	0.56	0.31	Unimodal	0.358276	0.89	0.03	0.86	Herbaceous	Exotic	NA	NA	NA
Lupinus angustifolius	Lupinus angustifolius L.	angiosperms	Fabales	Fabaceae	Lupinus	Sig	Unimodal	0.5516	0.85	0.4	0.45	Sig	Unimodal	0.3872	0.79	0.28	0.51	Unimodal	0.502286	0.93	0.42	0.51	Herbaceous	Exotic	NA	NA	NA
Lupinus luteus	Lupinus luteus L.	angiosperms	Fabales	Fabaceae	Lupinus	Sig	Increase	1	0.86	0.52	0.34	Sig	Unimodal	0.638	0.75	0.59	0.16	Unimodal	0.776019	0.89	0.52	0.37	Herbaceous	Exotic	NA	NA	NA
Lupinus polyphyllus	Lupinus polyphyllus Lindl.	angiosperms	Fabales	Fabaceae	Lupinus	Sig	Unimodal	0.62	0.88	0.32	0.56	Sig	Unimodal	0.5	0.9	0.42	0.48	Unimodal	0.447213	0.9	0.25	0.65	Herbaceous	Native	Not.threatened	Common	Common
Luronium natans	Luronium natans (L.) Raf.	angiosperms	Alismatales	Alismataceae	Luronium	Sig	Unimodal	0.7172	0.88	0.26	0.62	Sig	Unimodal	0.4688	0.94	0.19	0.75	Unimodal	0.558857	0.94	0.39	0.55	Herbaceous	Native	Threatened	Rare	Rather.rare
Luzula campestris	Luzula campestris (L.) DC.	angiosperms	Poales	Juncaceae	Luzula	Sig	Unimodal	0.7424	0.84	0.33	0.51	Sig	Unimodal	0.5432	0.87	0.45	0.42	Unimodal	0.606806	0.89	0.45	0.44	Herbaceous	Native	Not.threatened	Common	Common
Luzula luzuloides	Luzula luzuloides (Lam.) Dandy & Wilmott	angiosperms	Poales	Juncaceae	Luzula	Sig	Unimodal	0.6212	0.91	0.06	0.85	Sig	Unimodal	0.5492	0.95	0.12	0.83	Unimodal	0.325833	0.9	0	0.9	Herbaceous	Native	Not.threatened	Rare	Rare
Luzula pilosa	Luzula pilosa (L.) Willd.	angiosperms	Poales	Juncaceae	Luzula	Sig	Unimodal	0.6164	0.91	0.07	0.84	Sig	Unimodal	0.5612	0.95	0.16	0.79	Unimodal	0.366667	0.88	0.05	0.83	Herbaceous	Native	Not.threatened	Rare	Rather.rare
Luzula sylvatica	Luzula sylvatica (Huds.) Gaudin	angiosperms	Poales	Juncaceae	Luzula	Sig	Unimodal	0.5972	0.91	0.08	0.83	Sig	Unimodal	0.5372	0.95	0.19	0.76	Unimodal	0.294687	0.92	0	0.92	Herbaceous	Native	Not.threatened	Rare	Rare
Lycium barbarum	Lycium barbarum L.	angiosperms	Solanales	Solanaceae	Lycium	Sig	Unimodal	0.8228	0.89	0.23	0.66	Sig	Unimodal	0.2768	0.73	0.1	0.63	Unimodal	0.748462	0.98	0.15	0.83	Woody	Native	Not.threatened	Rare	Rare
Lycopodiella inundata	Lycopodiella inundata (L.) Holub	pteridophytes	Lycopodiales	Lycopodiaceae	Lycopodiella	Sig	Unimodal	0.8252	0.87	0.08	0.79	Sig	Unimodal	0.5684	0.94	0.2	0.74	Unimodal	0.605614	0.96	0.24	0.72	Herbaceous	Native	Not.threatened	Common	Common
Lycopodium clavatum	Lycopodium clavatum L.	pteridophytes	Lycopodiales	Lycopodiaceae	Lycopodium	Sig	Increase	1	0.91	0.04	0.87	Sig	Unimodal	0.6848	0.95	0.14	0.81	Unimodal	0.696812	0.98	0.18	0.8	Herbaceous	Native	Threatened	Rare	Rare
Lycopus europaeus	Lycopus europaeus L.	angiosperms	Lamiales	Lamiaceae	Lycopus	Sig	Unimodal	0.6404	0.8	0.45	0.35	Sig	Unimodal	0.4592	0.76	0.51	0.25	Unimodal	0.599545	0.87	0.49	0.38	Herbaceous	Native	Not.threatened	Common	Common
Lysichiton americanus	Lysichiton americanus Hultén & H.St.John	angiosperms	Alismatales	Araceae	Lysichiton	Sig	Unimodal	0.8912	0.81	0.49	0.32	Sig	Increase	1	0.69	0.62	0.07	Unimodal	0.729167	0.92	0.48	0.44	Herbaceous	Exotic	NA	NA	NA
Lysimachia nemorum	Lysimachia nemorum L.	angiosperms	Ericales	Primulaceae	Lysimachia	Sig	Unimodal	0.5588	0.91	0.06	0.85	Sig	Unimodal	0.4808	0.95	0.06	0.89	Unimodal	0.25875	0.87	0	0.87	Herbaceous	Native	Not.threatened	Rare	Rare
Lysimachia nummularia	Lysimachia nummularia L.	angiosperms	Ericales	Primulaceae	Lysimachia	Sig	Unimodal	0.5024	0.81	0.47	0.34	Sig	Unimodal	0.332	0.72	0.28	0.44	Unimodal	0.493971	0.85	0.49	0.36	Herbaceous	Native	Not.threatened	Common	Common
Lysimachia punctata	Lysimachia punctata L.	angiosperms	Ericales	Primulaceae	Lysimachia	Sig	Unimodal	0.5264	0.85	0.41	0.44	Sig	Unimodal	0.4004	0.8	0.3	0.5	Unimodal	0.416102	0.88	0.16	0.72	Herbaceous	Exotic	NA	NA	NA
Lysimachia thyrsiflora	Lysimachia thyrsiflora L.	angiosperms	Ericales	Primulaceae	Lysimachia	Sig	Unimodal	0.5708	0.82	0.44	0.38	Sig	Unimodal	0.2444	0.67	0.3	0.37	Unimodal	0.575556	0.93	0.41	0.52	Herbaceous	Native	Not.threatened	Common	Common
Lysimachia vulgaris	Lysimachia vulgaris L.	angiosperms	Ericales	Primulaceae	Lysimachia	Sig	Unimodal	0.5756	0.84	0.38	0.46	Sig	Unimodal	0.404	0.83	0.21	0.62	Unimodal	0.538431	0.87	0.48	0.39	Herbaceous	Native	Not.threatened	Common	Common
Lythrum portula	Lythrum portula (L.) D.A.Webb	angiosperms	Myrtales	Lythraceae	Lythrum	Sig	Unimodal	0.71	0.89	0.15	0.74	Sig	Unimodal	0.4688	0.91	0.25	0.66	Unimodal	0.640465	0.96	0.24	0.72	Herbaceous	Native	Not.threatened	Common	Common
Lythrum salicaria	Lythrum salicaria L.	angiosperms	Myrtales	Lythraceae	Lythrum	Sig	Unimodal	0.5432	0.79	0.49	0.3	Sig	Unimodal	0.2876	0.7	0.24	0.46	Unimodal	0.56	0.86	0.5	0.36	Herbaceous	Native	Not.threatened	Common	Common
Maianthemum bifolium	Maianthemum bifolium (L.) F.W.Schmidt	angiosperms	Asparagales	Asparagaceae	Maianthemum	Sig	Unimodal	0.674	0.89	0.12	0.77	Sig	Unimodal	0.5816	0.93	0.17	0.76	Unimodal	0.444769	0.86	0.3	0.56	Herbaceous	Native	Not.threatened	Common	Common
Malva alcea	Malva alcea L.	angiosperms	Malvales	Malvaceae	Malva	Sig	Unimodal	0.5108	0.83	0.44	0.39	Sig	Unimodal	0.4088	0.73	0.46	0.27	Unimodal	0.432881	0.88	0.23	0.65	Herbaceous	Native	Not.threatened	Rare	Rather.rare
Malva moschata	Malva moschata L.	angiosperms	Malvales	Malvaceae	Malva	Sig	Unimodal	0.5132	0.8	0.5	0.3	Sig	Unimodal	0.3116	0.7	0.3	0.4	Unimodal	0.485763	0.86	0.46	0.4	Herbaceous	Native	Not.threatened	Common	Common
Malva neglecta	Malva neglecta Wallr.	angiosperms	Malvales	Malvaceae	Malva	Sig	Unimodal	0.4736	0.75	0.51	0.24	Sig	Decrease	0	0.65	0.19	0.46	Unimodal	0.528966	0.89	0.49	0.4	Herbaceous	Native	Not.threatened	Common	Common
Malva pusilla	Malva pusilla Sm.	angiosperms	Malvales	Malvaceae	Malva	Not.sig	Decrease	0	0.65	0.52	0.13	NA	NA	NA	NA	NA	NA	NA	NA	NA	NA	NA	Herbaceous	Native	Threatened	Rare	Rare
Malva sylvestris	Malva sylvestris L.	angiosperms	Malvales	Malvaceae	Malva	Sig	Unimodal	0.2552	0.68	0.31	0.37	Sig	Decrease	0	0.67	0.14	0.53	Unimodal	0.418378	0.77	0.41	0.36	Herbaceous	Native	Not.threatened	Common	Common
Malva verticillata	Malva verticillata L.	angiosperms	Malvales	Malvaceae	Malva	Sig	Unimodal	0.4052	0.66	0.58	0.08	Sig	Increase	1	0.65	0.63	0.02	Unimodal	0.283934	0.72	0.13	0.59	Herbaceous	Exotic	NA	NA	NA
Matricaria chamomilla	Matricaria chamomilla Blanco	angiosperms	Asterales	Asteraceae	Matricaria	Sig	Unimodal	0.4304	0.72	0.48	0.24	Sig	Decrease	0	0.65	0.25	0.4	Unimodal	0.548	0.78	0.57	0.21	Herbaceous	Native	Not.threatened	Common	Common
Matricaria discoidea	Matricaria discoidea DC.	angiosperms	Asterales	Asteraceae	Matricaria	Sig	Unimodal	0.4616	0.73	0.52	0.21	Sig	Unimodal	0.1736	0.65	0.3	0.35	Unimodal	0.545591	0.78	0.57	0.21	Herbaceous	Native	Not.threatened	Common	Common
Matteuccia struthiopteris	Matteuccia struthiopteris (L.) Tod.	pteridophytes	Polypodiales	Aspleniaceae	Matteuccia	Sig	Unimodal	0.5828	0.9	0.26	0.64	Sig	Unimodal	0.6404	0.91	0.42	0.49	Unimodal	0.30069	0.88	0	0.88	Herbaceous	Native	Not.threatened	Rare	Rare
Medicago arabica	Medicago arabica (L.) Huds.	angiosperms	Fabales	Fabaceae	Medicago	Sig	Unimodal	0.272	0.68	0.32	0.36	Sig	Decrease	0	0.69	0.04	0.65	Unimodal	0.532381	0.83	0.54	0.29	Herbaceous	Native	Not.threatened	Common	Common
Medicago falcata	Medicago falcata L.	angiosperms	Fabales	Fabaceae	Medicago	Sig	Unimodal	0.5288	0.8	0.49	0.31	Sig	Decrease	0	0.65	0.19	0.46	Unimodal	0.623611	0.92	0.45	0.47	Herbaceous	Native	Threatened	Rare	Rather.rare
Medicago lupulina	Medicago lupulina L.	angiosperms	Fabales	Fabaceae	Medicago	Sig	Unimodal	0.464	0.7	0.55	0.15	Sig	Decrease	0	0.65	0.38	0.27	Unimodal	0.533544	0.79	0.56	0.23	Herbaceous	Native	Not.threatened	Common	Common
Medicago sativa	Medicago sativa L.	angiosperms	Fabales	Fabaceae	Medicago	Sig	Unimodal	0.2828	0.7	0.2	0.5	Sig	Decrease	0	0.68	0.14	0.54	Unimodal	0.34878	0.77	0.19	0.58	Herbaceous	Native	Not.threatened	Common	Common
Medicago x varia	Medicago × varia Martyn	NA	NA	NA	NA	Sig	Unimodal	0.4856	0.82	0.44	0.38	Sig	Decrease	0	0.66	0	0.66	Unimodal	0.597083	0.95	0.38	0.57	Herbaceous	Exotic	NA	NA	NA
Melampyrum pratense	Melampyrum pratense L.	angiosperms	Lamiales	Orobanchaceae	Melampyrum	Sig	Unimodal	0.8228	0.87	0.13	0.74	Sig	Unimodal	0.686	0.94	0.17	0.77	Unimodal	0.535897	0.9	0.46	0.44	Herbaceous	Native	Not.threatened	Common	Common
Melica uniflora	Melica uniflora Retz.	angiosperms	Poales	Poaceae	Melica	Sig	Unimodal	0.548	0.92	0.11	0.81	Sig	Unimodal	0.4772	0.95	0.13	0.82	Unimodal	0.232308	0.9	0	0.9	Herbaceous	Native	Not.threatened	Rare	Rare
Melilotus albus	Melilotus albus Medik.	angiosperms	Fabales	Fabaceae	Melilotus	Sig	Unimodal	0.4244	0.75	0.4	0.35	Sig	Decrease	0	0.66	0.27	0.39	Unimodal	0.478413	0.85	0.45	0.4	Herbaceous	Native	Not.threatened	Common	Common
Melilotus altissimus	Melilotus altissimus Thuill.	angiosperms	Fabales	Fabaceae	Melilotus	Sig	Unimodal	0.5024	0.85	0.42	0.43	Sig	Decrease	0	0.66	0.26	0.4	Unimodal	0.532424	0.93	0.39	0.54	Herbaceous	Native	Not.threatened	Common	Common
Melilotus officinalis	Melilotus officinalis (L.) Pall.	angiosperms	Fabales	Fabaceae	Melilotus	Sig	Unimodal	0.4832	0.76	0.51	0.25	Sig	Decrease	0	0.65	0.26	0.39	Unimodal	0.528852	0.87	0.5	0.37	Herbaceous	Native	Not.threatened	Common	Common
Melissa officinalis	Melissa officinalis L.	angiosperms	Lamiales	Lamiaceae	Melissa	Sig	Unimodal	0.4652	0.8	0.4	0.4	Sig	U-shaped	NA	NA	NA	NA	Unimodal	0.298276	0.88	0	0.88	Herbaceous	Exotic	NA	NA	NA
Mentha aquatica	Mentha aquatica L.	angiosperms	Lamiales	Lamiaceae	Mentha	Sig	Unimodal	0.6344	0.82	0.43	0.39	Sig	Unimodal	0.344	0.71	0.36	0.35	Unimodal	0.623553	0.9	0.44	0.46	Herbaceous	Native	Not.threatened	Common	Common
Mentha arvensis	Mentha arvensis L.	angiosperms	Lamiales	Lamiaceae	Mentha	Sig	Unimodal	0.6476	0.89	0.24	0.65	Sig	Unimodal	0.4748	0.89	0.36	0.53	Unimodal	0.56619	0.95	0.34	0.61	Herbaceous	Native	Not.threatened	Common	Common
Mentha longifolia	Mentha longifolia (L.) L.	angiosperms	Lamiales	Lamiaceae	Mentha	Sig	Increase	1	0.9	0.33	0.57	Sig	Decrease	0	0.68	0.1	0.58	Increase	1	1	0.22	0.78	Herbaceous	Native	Not.threatened	Rare	Rather.rare
Mentha pulegium	Mentha pulegium L.	angiosperms	Lamiales	Lamiaceae	Mentha	Sig	Unimodal	0.4424	0.77	0.41	0.36	Sig	Decrease	0	0.67	0.24	0.43	Unimodal	0.449524	0.9	0.25	0.65	Herbaceous	Native	Threatened	Rare	Rare
Mentha spicata	Mentha spicata L.	angiosperms	Lamiales	Lamiaceae	Mentha	Sig	Unimodal	0.4556	0.79	0.41	0.38	Sig	Decrease	0	0.65	0.26	0.39	Unimodal	0.507123	0.87	0.5	0.37	Herbaceous	Exotic	NA	NA	NA
Mentha suaveolens	Mentha suaveolens Ehrh.	angiosperms	Lamiales	Lamiaceae	Mentha	Sig	Unimodal	0.506	0.87	0.36	0.51	Sig	Unimodal	0.3356	0.86	0.03	0.83	Unimodal	0.4364	0.91	0.18	0.73	Herbaceous	Native	Threatened	Rare	Rare
Mentha x piperita	Mentha × piperita L.	NA	NA	NA	NA	Sig	Increase	1	0.74	0.59	0.15	Sig	Decrease	0	0.65	0.1	0.55	Increase	1	0.96	0.53	0.43	Herbaceous	Exotic	NA	NA	NA
Mentha x rotundifolia	Mentha × rotundifolia (L.) Huds.	NA	NA	NA	NA	Sig	Unimodal	0.5	0.81	0.48	0.33	Sig	Unimodal	0.0788	0.65	0.22	0.43	Unimodal	0.522826	0.91	0.45	0.46	Herbaceous	Exotic	NA	NA	NA
Mentha x verticillata	Mentha × verticillata L.	NA	NA	NA	NA	Sig	Increase	1	0.93	0.39	0.54	Sig	Unimodal	0.308	0.69	0.37	0.32	Increase	1	1	0.31	0.69	Herbaceous	Exotic	NA	NA	NA
Menyanthes trifoliata	Menyanthes trifoliata L.	angiosperms	Asterales	Menyanthaceae	Menyanthes	Sig	Unimodal	0.6476	0.89	0.24	0.65	Sig	Unimodal	0.4976	0.85	0.51	0.34	Unimodal	0.55027	0.96	0.29	0.67	Herbaceous	Native	Not.threatened	Common	Common
Mercurialis annua	Mercurialis annua L.	angiosperms	Malpighiales	Euphorbiaceae	Mercurialis	Sig	Unimodal	0.2948	0.72	0.13	0.59	Sig	Decrease	0	0.66	0.18	0.48	Unimodal	0.255172	0.75	0.02	0.73	Herbaceous	Native	Not.threatened	Common	Common
Mercurialis perennis	Mercurialis perennis L.	angiosperms	Malpighiales	Euphorbiaceae	Mercurialis	Sig	Unimodal	0.494	0.91	0.14	0.77	Sig	Unimodal	0.4052	0.94	0.02	0.92	Unimodal	0.238571	0.91	0	0.91	Herbaceous	Native	Not.threatened	Rare	Rare
Mespilus germanica	Mespilus germanica L.	angiosperms	Rosales	Rosaceae	Mespilus	Sig	Unimodal	0.5228	0.91	0.19	0.72	Sig	Unimodal	0.4532	0.94	0.13	0.81	Unimodal	0.275882	0.87	0	0.87	Woody	Native	Not.threatened	Rare	Rather.rare
Mibora minima	Mibora minima (L.) Desv.	angiosperms	Poales	Poaceae	Mibora	Sig	Increase	1	0.93	0.04	0.89	Sig	Increase	1	0.98	0.48	0.5	Increase	1	1	0.13	0.87	Herbaceous	Native	Not.threatened	Rare	Very.rare
Milium effusum	Milium effusum L.	angiosperms	Poales	Poaceae	Milium	Sig	Unimodal	0.5576	0.91	0.11	0.8	Sig	Unimodal	0.4676	0.94	0.14	0.8	Unimodal	0.375294	0.91	0.03	0.88	Herbaceous	Native	Not.threatened	Rare	Rather.rare
Milium vernale	Milium vernale M.Bieb.	angiosperms	Poales	Poaceae	Milium	Sig	Increase	1	0.92	0.03	0.89	Sig	Unimodal	0.6092	0.85	0.52	0.33	Increase	1	0.98	0.03	0.95	Herbaceous	Native	Not.threatened	Rare	Rare
Mimulus guttatus	Mimulus guttatus DC.	angiosperms	Lamiales	Phrymaceae	Mimulus	Sig	Unimodal	0.4856	0.82	0.42	0.4	Sig	Unimodal	0.248	0.67	0.31	0.36	Unimodal	0.453333	0.89	0.29	0.6	Herbaceous	Native	Not.threatened	Rare	Rather.rare
Mirabilis jalapa	Mirabilis jalapa L.	angiosperms	Caryophyllales	Nyctaginaceae	Mirabilis	Sig	Decrease	0	0.64	0.54	0.1	Sig	Decrease	0	0.67	0.07	0.6	Increase	1	0.81	0.61	0.2	Herbaceous	Exotic	NA	NA	NA
Miscanthus sinensis	Miscanthus sinensis Andersson	angiosperms	Poales	Poaceae	Miscanthus	Sig	None	NA	0.63	0.63	0	Sig	Decrease	0	0.64	0.55	0.09	Increase	1	0.72	0.62	0.1	Herbaceous	Exotic	NA	NA	NA
Misopates orontium	Misopates orontium (L.) Raf.	angiosperms	Lamiales	Plantaginaceae	Misopates	Sig	Unimodal	0.6176	0.87	0.35	0.52	Sig	Unimodal	0.4784	0.9	0.36	0.54	Unimodal	0.454364	0.91	0.26	0.65	Herbaceous	Native	Threatened	Rare	Rather.rare
Moehringia trinervia	Moehringia trinervia (L.) Clairv.	angiosperms	Caryophyllales	Caryophyllaceae	Moehringia	Sig	Unimodal	0.7712	0.87	0.08	0.79	Sig	Unimodal	0.6176	0.94	0.15	0.79	Unimodal	0.562609	0.94	0.38	0.56	Herbaceous	Native	Not.threatened	Common	Common
Molinia caerulea	Molinia caerulea (L.) Moench	angiosperms	Poales	Poaceae	Molinia	Sig	Unimodal	0.8048	0.85	0.16	0.69	Sig	Unimodal	0.5972	0.9	0.27	0.63	Unimodal	0.644103	0.91	0.42	0.49	Herbaceous	Native	Not.threatened	Common	Common
Monotropa hypopitys	Monotropa hypopitys L.	angiosperms	Ericales	Ericaceae	Monotropa	Sig	Increase	1	0.86	0.01	0.85	Sig	Unimodal	0.6164	0.92	0.03	0.89	Unimodal	0.562319	0.97	0.11	0.86	Herbaceous	Native	Threatened	Rare	Rare
Montia fontana	Montia fontana L.	angiosperms	Caryophyllales	Montiaceae	Montia	Sig	Unimodal	0.68	0.91	0.12	0.79	Sig	Unimodal	0.5432	0.95	0.28	0.67	Unimodal	0.4364	0.96	0.04	0.92	Herbaceous	Native	Not.threatened	Rare	Rather.rare
Muscari armeniacum	Muscari armeniacum Leichtlin ex Baker	angiosperms	Asparagales	Asparagaceae	Muscari	Sig	Unimodal	0.4508	0.77	0.43	0.34	Sig	Unimodal	0.1724	0.64	0.47	0.17	Unimodal	0.352381	0.84	0.07	0.77	Herbaceous	Exotic	NA	NA	NA
Muscari botryoides	Muscari botryoides (L.) Mill.	angiosperms	Asparagales	Asparagaceae	Muscari	Sig	Unimodal	0.5108	0.85	0.42	0.43	Sig	Unimodal	0.3464	0.77	0.2	0.57	Unimodal	0.46	0.91	0.29	0.62	Herbaceous	Native	Not.threatened	Common	Common
Muscari comosum	Leopoldia comosa (L.) Parl.	angiosperms	Asparagales	Asparagaceae	Leopoldia	Sig	Increase	1	0.9	0.01	0.89	Sig	Unimodal	0.5768	0.9	0.45	0.45	Increase	1	0.98	0.02	0.96	Herbaceous	Native	Not.threatened	Rare	Rare
Muscari latifolium	Muscari latifolium J.Kirk	angiosperms	Asparagales	Asparagaceae	Muscari	Sig	Unimodal	0.4964	0.87	0.35	0.52	Sig	Unimodal	0.5096	0.7	0.61	0.09	Unimodal	0.2705	0.93	0	0.93	Herbaceous	Exotic	NA	NA	NA
Mycelis muralis	Lactuca muralis (L.) Gaertn.	angiosperms	Asterales	Asteraceae	Lactuca	Sig	Unimodal	0.7868	0.87	0.26	0.61	Sig	Unimodal	0.7424	0.92	0.35	0.57	Unimodal	0.424286	0.89	0.18	0.71	Herbaceous	Native	Not.threatened	Common	Common
Myosotis arvensis	Myosotis arvensis (L.) Hill	angiosperms	Boraginales	Boraginaceae	Myosotis	Sig	Unimodal	0.614	0.75	0.54	0.21	Sig	Unimodal	0.4328	0.67	0.58	0.09	Unimodal	0.505938	0.82	0.54	0.28	Herbaceous	Native	Not.threatened	Common	Common
Myosotis discolor	Myosotis discolor Pers.	angiosperms	Boraginales	Boraginaceae	Myosotis	Sig	Unimodal	0.5984	0.86	0.36	0.5	Sig	Unimodal	0.4544	0.83	0.4	0.43	Unimodal	0.520909	0.92	0.42	0.5	Herbaceous	Native	Not.threatened	Common	Common
Myosotis ramosissima	Myosotis ramosissima Rochel	angiosperms	Boraginales	Boraginaceae	Myosotis	Sig	Increase	1	0.92	0.28	0.64	Sig	Unimodal	0.506	0.85	0.5	0.35	Unimodal	0.749684	0.97	0.26	0.71	Herbaceous	Native	Not.threatened	Common	Common
Myosotis scorpioides	Myosotis scorpioides L.	angiosperms	Boraginales	Boraginaceae	Myosotis	Sig	Unimodal	0.5348	0.81	0.46	0.35	Sig	Unimodal	0.2888	0.73	0.13	0.6	Unimodal	0.575536	0.89	0.47	0.42	Herbaceous	Native	Threatened	Common	Common
Myosotis sylvatica	Myosotis sylvatica Hoffm.	angiosperms	Boraginales	Boraginaceae	Myosotis	Sig	Unimodal	0.5612	0.89	0.28	0.61	Sig	Unimodal	0.524	0.9	0.44	0.46	Unimodal	0.340588	0.89	0.01	0.88	Herbaceous	Native	Not.threatened	Common	Common
Myosurus minimus	Myosurus minimus L.	angiosperms	Ranunculales	Ranunculaceae	Myosurus	Sig	Unimodal	0.5312	0.87	0.35	0.52	Sig	Decrease	0	0.67	0.08	0.59	Unimodal	0.615185	0.96	0.29	0.67	Herbaceous	Native	Not.threatened	Rare	Rather.rare
Myrica gale	Myrica gale L.	angiosperms	Fagales	Myricaceae	Myrica	Sig	Unimodal	0.7124	0.89	0.11	0.78	Sig	Unimodal	0.4892	0.94	0.19	0.75	Unimodal	0.591053	0.96	0.28	0.68	Woody	Native	Not.threatened	Common	Common
Myriophyllum alterniflorum	Myriophyllum alterniflorum DC.	angiosperms	Saxifragales	Haloragaceae	Myriophyllum	Sig	Unimodal	0.878	0.9	0.14	0.76	Sig	Unimodal	0.4628	0.92	0.22	0.7	Unimodal	0.834744	0.99	0.23	0.76	Herbaceous	Native	Threatened	Rare	Rare
Myriophyllum aquaticum	Myriophyllum aquaticum (Vell.) Verdc.	angiosperms	Saxifragales	Haloragaceae	Myriophyllum	Sig	Unimodal	0.4472	0.84	0.27	0.57	Sig	Unimodal	0.326	0.79	0.09	0.7	Unimodal	0.364545	0.86	0.07	0.79	Herbaceous	Exotic	NA	NA	NA
Myriophyllum spicatum	Myriophyllum spicatum L.	angiosperms	Saxifragales	Haloragaceae	Myriophyllum	Sig	Unimodal	0.7052	0.79	0.51	0.28	Sig	Unimodal	0.2432	0.67	0.26	0.41	Unimodal	0.834836	0.93	0.47	0.46	Herbaceous	Native	Not.threatened	Common	Common
Myriophyllum verticillatum	Myriophyllum verticillatum L.	angiosperms	Saxifragales	Haloragaceae	Myriophyllum	Sig	Unimodal	0.5528	0.85	0.4	0.45	Sig	Decrease	0	0.65	0.01	0.64	Unimodal	0.626	0.97	0.31	0.66	Herbaceous	Native	Not.threatened	Rare	Rather.rare
Myrrhis odorata	Myrrhis odorata (L.) Scop.	angiosperms	Apiales	Apiaceae	Myrrhis	Sig	Unimodal	0.5216	0.86	0.39	0.47	Sig	Unimodal	0.4148	0.75	0.43	0.32	Unimodal	0.388333	0.92	0.03	0.89	Herbaceous	Native	Not.threatened	Rare	Rare
Najas marina	Najas marina L.	angiosperms	Alismatales	Hydrocharitaceae	Najas	Sig	Increase	1	0.96	0.19	0.77	Sig	Decrease	0	0.65	0.22	0.43	Increase	1	1	0.14	0.86	Herbaceous	Native	Not.threatened	Rare	Rare
Narcissus poeticus	Narcissus poeticus L.	angiosperms	Asparagales	Amaryllidaceae	Narcissus	Sig	Unimodal	0.6212	0.9	0.23	0.67	Sig	Unimodal	0.4592	0.92	0.24	0.68	Unimodal	0.526316	0.95	0.35	0.6	Herbaceous	Exotic	NA	NA	NA
Narcissus pseudonarcissus	Narcissus pseudonarcissus L.	angiosperms	Asparagales	Amaryllidaceae	Narcissus	Sig	Unimodal	0.4808	0.84	0.38	0.46	Sig	Unimodal	0.3536	0.79	0.16	0.63	Unimodal	0.399149	0.85	0.18	0.67	Herbaceous	Native	Not.threatened	Rare	Rather.rare
Nardus stricta	Nardus stricta L.	angiosperms	Poales	Poaceae	Nardus	Sig	Unimodal	0.9608	0.84	0.03	0.81	Sig	Unimodal	0.6464	0.94	0.19	0.75	Unimodal	0.68125	0.96	0.15	0.81	Herbaceous	Native	Not.threatened	Common	Common
Narthecium ossifragum	Narthecium ossifragum (L.) Huds.	angiosperms	Dioscoreales	Nartheciaceae	Narthecium	Sig	Increase	1	0.86	0.02	0.84	Sig	Unimodal	0.5456	0.95	0.15	0.8	Unimodal	0.633065	0.97	0.07	0.9	Herbaceous	Native	Threatened	Rare	Rather.rare
Nasturtium microphyllum	Nasturtium microphyllum (Boenn. ex Rchb.) Rchb.	angiosperms	Brassicales	Brassicaceae	Nasturtium	Sig	Unimodal	0.3308	0.7	0.34	0.36	Sig	Decrease	0	0.66	0.06	0.6	Unimodal	0.484333	0.78	0.54	0.24	Herbaceous	Native	Not.threatened	Common	Common
Nasturtium officinale	Nasturtium officinale R.Br.	angiosperms	Brassicales	Brassicaceae	Nasturtium	Sig	Unimodal	0.6176	0.87	0.34	0.53	Sig	Unimodal	0.302	0.76	0.1	0.66	Unimodal	0.671667	0.96	0.34	0.62	Herbaceous	Native	Not.threatened	Rare	Rather.rare
Nemophila menziesii	Nemophila menziesii Hook. & Arn.	angiosperms	Boraginales	Boraginaceae	Nemophila	Sig	Unimodal	0.236	0.82	0	0.82	Sig	Decrease	0	0.66	0	0.66	Unimodal	0.1775	0.88	0	0.88	Herbaceous	Exotic	NA	NA	NA
Neottia cordata	Neottia cordata (L.) Rich.	angiosperms	Asparagales	Orchidaceae	Neottia	Sig	Increase	1	0.89	0.01	0.88	Sig	Unimodal	0.5552	0.96	0.17	0.79	Unimodal	0.754419	0.97	0.03	0.94	Herbaceous	Native	Not.threatened	Rare	Very.rare
Neottia ovata	Neottia ovata (L.) Bluff & Fingerh.	angiosperms	Asparagales	Orchidaceae	Neottia	Sig	Unimodal	0.6536	0.9	0.21	0.69	Sig	Unimodal	0.476	0.92	0.29	0.63	Unimodal	0.549219	0.95	0.33	0.62	Herbaceous	Native	Not.threatened	Common	Common
Nepeta cataria	Nepeta cataria L.	angiosperms	Lamiales	Lamiaceae	Nepeta	Sig	Increase	1	0.96	0.1	0.86	Sig	Unimodal	0.3692	0.86	0.08	0.78	Increase	1	1	0.1	0.9	Herbaceous	Native	Threatened	Rare	Rare
Nepeta racemosa	Nepeta racemosa Lam.	angiosperms	Lamiales	Lamiaceae	Nepeta	Sig	Decrease	0	0.65	0.42	0.23	Sig	Decrease	0	0.66	0	0.66	Unimodal	0.415897	0.79	0.36	0.43	Herbaceous	Exotic	NA	NA	NA
Nepeta x faassenii	Nepeta × faasenii Bergmans ex Stearn	NA	NA	NA	NA	Sig	Unimodal	0.2828	0.79	0.01	0.78	Sig	Decrease	0	0.69	0.01	0.68	Unimodal	0.338125	0.88	0.02	0.86	Herbaceous	Exotic	NA	NA	NA
Nicandra physalodes	Nicandra physalodes (L.) Gaertn.	angiosperms	Solanales	Solanaceae	Nicandra	Sig	Unimodal	0.4088	0.79	0.26	0.53	Sig	Decrease	0	0.64	0.33	0.31	Unimodal	0.359545	0.85	0.07	0.78	Herbaceous	Exotic	NA	NA	NA
Nicotiana rustica	Nicotiana rustica L.	angiosperms	Solanales	Solanaceae	Nicotiana	Sig	None	NA	0.63	0.63	0	Sig	Increase	1	0.81	0.62	0.19	Decrease	0	0.65	0.02	0.63	Herbaceous	Exotic	NA	NA	NA
Nigella damascena	Nigella damascena L.	angiosperms	Ranunculales	Ranunculaceae	Nigella	Sig	Unimodal	0.2312	0.75	0	0.75	Sig	Decrease	0	0.69	0.01	0.68	Unimodal	0.262439	0.82	0	0.82	Herbaceous	Exotic	NA	NA	NA
Nuphar lutea	Nuphar lutea (L.) Sm.	angiosperms	Nymphaeales	Nymphaeaceae	Nuphar	Sig	Unimodal	0.4496	0.78	0.39	0.39	Sig	Unimodal	0.1064	0.65	0.19	0.46	Unimodal	0.477174	0.85	0.44	0.41	Herbaceous	Native	Not.threatened	Common	Common
Nymphaea alba	Nymphaea alba L.	angiosperms	Nymphaeales	Nymphaeaceae	Nymphaea	Sig	Unimodal	0.5276	0.8	0.49	0.31	Sig	Unimodal	0.35	0.68	0.49	0.19	Unimodal	0.448611	0.87	0.3	0.57	Herbaceous	Native	Not.threatened	Common	Common
Nymphoides peltata	Nymphoides peltata (S.G.Gmel.) Kuntze	angiosperms	Asterales	Menyanthaceae	Nymphoides	Sig	Unimodal	0.3224	0.73	0.17	0.56	Sig	Decrease	0	0.67	0.07	0.6	Unimodal	0.384848	0.8	0.24	0.56	Herbaceous	Native	Not.threatened	Common	Common
Odontites vernus	Odontites verna Dumort.	angiosperms	Lamiales	Orobanchaceae	Odontites	Sig	Increase	1	0.92	0.25	0.67	Sig	Decrease	0	0.64	0.6	0.04	Increase	1	0.98	0.2	0.78	Herbaceous	Native	Threatened	Common	Common
Oenanthe aquatica	Oenanthe aquatica (L.) Poir.	angiosperms	Apiales	Apiaceae	Oenanthe	Sig	Unimodal	0.5552	0.88	0.32	0.56	Sig	Unimodal	0.3512	0.83	0.08	0.75	Unimodal	0.567123	0.93	0.39	0.54	Herbaceous	Native	Not.threatened	Common	Common
Oenanthe fistulosa	Oenanthe fistulosa L.	angiosperms	Apiales	Apiaceae	Oenanthe	Sig	Unimodal	0.464	0.76	0.48	0.28	Sig	Decrease	0	0.67	0.12	0.55	Unimodal	0.547901	0.89	0.47	0.42	Herbaceous	Native	Not.threatened	Common	Common
Oenanthe lachenalii	Oenanthe lachenalii C.C.Gmel.	angiosperms	Apiales	Apiaceae	Oenanthe	Sig	Increase	1	0.94	0.06	0.88	Sig	Unimodal	0.236	0.65	0.43	0.22	Increase	1	1	0.04	0.96	Herbaceous	Native	Threatened	Rare	Rare
Oenothera biennis	Oenothera biennis L.	angiosperms	Myrtales	Onagraceae	Oenothera	Sig	Unimodal	0.512	0.86	0.4	0.46	Sig	Unimodal	0.4076	0.8	0.31	0.49	Unimodal	0.479615	0.87	0.43	0.44	Herbaceous	Native	Not.threatened	Common	Common
Oenothera deflexa	Oenothera deflexa R.R.Gates	angiosperms	Myrtales	Onagraceae	Oenothera	Sig	Unimodal	0.578	0.84	0.43	0.41	Sig	Unimodal	0.4268	0.8	0.37	0.43	Unimodal	0.525161	0.89	0.47	0.42	Herbaceous	Native	Not.threatened	Rare	Rather.rare
Oenothera glazioviana	Oenothera glazioviana Micheli	angiosperms	Myrtales	Onagraceae	Oenothera	Sig	Unimodal	0.6188	0.81	0.47	0.34	Sig	Unimodal	0.446	0.75	0.5	0.25	Unimodal	0.5348	0.9	0.46	0.44	Herbaceous	Native	Not.threatened	Common	Common
Oenothera oakesiana	Oenothera oakesiana (A.Gray) G.T.Robbins ex S.Watson	angiosperms	Myrtales	Onagraceae	Oenothera	Sig	Increase	1	0.97	0.27	0.7	Sig	Unimodal	0.1016	0.65	0.21	0.44	Increase	1	1	0.17	0.83	Herbaceous	Native	Not.threatened	Rare	Rare
Oenothera oehlkersii	Oenothera oehlkersi Kappus	angiosperms	Myrtales	Onagraceae	Oenothera	Sig	Increase	1	0.96	0.19	0.77	NA	NA	NA	NA	NA	NA	NA	NA	NA	NA	NA	Herbaceous	Exotic	NA	NA	NA
Oenothera x fallax	Oenothera × fallax Renner	NA	NA	NA	NA	Sig	Unimodal	0.6428	0.79	0.5	0.29	Sig	Unimodal	0.2048	0.65	0.39	0.26	Unimodal	0.647625	0.92	0.46	0.46	Herbaceous	Exotic	NA	NA	NA
Omphalodes verna	Omphalodes verna Moench	angiosperms	Boraginales	Boraginaceae	Omphalodes	Sig	Unimodal	0.4472	0.8	0.36	0.44	Sig	Unimodal	0.38	0.82	0.18	0.64	Unimodal	0.246765	0.78	0	0.78	Herbaceous	Exotic	NA	NA	NA
Onobrychis viciifolia	Onobrychis viciifolia Scop.	angiosperms	Fabales	Fabaceae	Onobrychis	Sig	Unimodal	0.4076	0.83	0.15	0.68	Sig	Unimodal	0.2312	0.71	0.05	0.66	Unimodal	0.286364	0.9	0	0.9	Herbaceous	Native	Not.threatened	Rare	Rare
Onopordum acanthium	Onopordum acanthium L.	angiosperms	Asterales	Asteraceae	Onopordum	Sig	Unimodal	0.6068	0.8	0.48	0.32	Sig	Unimodal	0.302	0.74	0.16	0.58	Unimodal	0.597241	0.92	0.45	0.47	Herbaceous	Native	Not.threatened	Common	Common
Ophioglossum vulgatum	Ophioglossum vulgatum L.	pteridophytes	Ophioglossales	Ophioglossaceae	Ophioglossum	Sig	Increase	1	0.94	0.07	0.87	Sig	Unimodal	0.5108	0.86	0.49	0.37	Increase	1	0.99	0.07	0.92	Herbaceous	Native	Not.threatened	Rare	Rather.rare
Ophrys apifera	Ophrys apifera Huds.	angiosperms	Asparagales	Orchidaceae	Ophrys	Sig	Unimodal	0.494	0.77	0.53	0.24	Sig	Decrease	0	0.67	0.24	0.43	Unimodal	0.536087	0.9	0.47	0.43	Herbaceous	Native	Not.threatened	Rare	Rather.rare
Orchis mascula	Orchis mascula (L.) L.	angiosperms	Asparagales	Orchidaceae	Orchis	Sig	Unimodal	0.5156	0.91	0.22	0.69	Sig	Unimodal	0.3548	0.94	0	0.94	Unimodal	0.346364	0.91	0.01	0.9	Herbaceous	Native	Threatened	Rare	Very.rare
Orchis militaris	Orchis militaris L.	angiosperms	Asparagales	Orchidaceae	Orchis	Sig	Unimodal	0.6044	0.91	0.2	0.71	Sig	Unimodal	0.3608	0.93	0.01	0.92	Unimodal	0.516667	0.95	0.32	0.63	Herbaceous	Native	Not.threatened	Rare	Very.rare
Orchis purpurea	Orchis purpurea Huds.	angiosperms	Asparagales	Orchidaceae	Orchis	Sig	Unimodal	0.5168	0.91	0.11	0.8	Sig	Unimodal	0.3452	0.94	0	0.94	Unimodal	0.351081	0.94	0	0.94	Herbaceous	Native	Threatened	Rare	Very.rare
Oreopteris limbosperma	Oreopteris limbosperma Holub	pteridophytes	Polypodiales	Aspleniaceae	Oreopteris	Sig	Increase	1	0.85	0.01	0.84	Sig	Unimodal	0.8828	0.92	0.02	0.9	Unimodal	0.566176	0.93	0.43	0.5	Herbaceous	Native	Not.threatened	Rare	Rare
Origanum vulgare	Origanum vulgare L.	angiosperms	Lamiales	Lamiaceae	Origanum	Sig	Unimodal	0.5084	0.79	0.51	0.28	Sig	Unimodal	0.4604	0.71	0.57	0.14	Unimodal	0.392	0.85	0.16	0.69	Herbaceous	Native	Not.threatened	Common	Common
Ornithogalum nutans	Ornithogalum nutans L.	angiosperms	Asparagales	Asparagaceae	Ornithogalum	Sig	Unimodal	0.4616	0.89	0.18	0.71	Sig	Unimodal	0.3176	0.77	0.11	0.66	Unimodal	0.392128	0.92	0.04	0.88	Herbaceous	Native	Not.threatened	Rare	Rare
Ornithogalum umbellatum	Ornithogalum umbellatum L.	angiosperms	Asparagales	Asparagaceae	Ornithogalum	Sig	Unimodal	0.482	0.83	0.39	0.44	Sig	Unimodal	0.368	0.79	0.21	0.58	Unimodal	0.416	0.84	0.25	0.59	Herbaceous	Native	Not.threatened	Common	Common
Ornithopus compressus	Ornithopus compressus L.	angiosperms	Fabales	Fabaceae	Ornithopus	Sig	Increase	1	0.78	0.58	0.2	Sig	Increase	1	0.76	0.61	0.15	Increase	1	0.81	0.61	0.2	Herbaceous	Exotic	NA	NA	NA
Ornithopus perpusillus	Ornithopus perpusillus L.	angiosperms	Fabales	Fabaceae	Ornithopus	Sig	Unimodal	0.6728	0.85	0.32	0.53	Sig	Unimodal	0.5168	0.89	0.4	0.49	Unimodal	0.526364	0.88	0.47	0.41	Herbaceous	Native	Not.threatened	Common	Common
Ornithopus sativus	Ornithopus sativus Brot.	angiosperms	Fabales	Fabaceae	Ornithopus	Sig	Unimodal	0.8384	0.87	0.36	0.51	Sig	Unimodal	0.6728	0.92	0.42	0.5	Unimodal	0.448478	0.91	0.23	0.68	Herbaceous	Exotic	NA	NA	NA
Orobanche caryophyllacea	Orobanche caryophyllacea Sm.	angiosperms	Lamiales	Orobanchaceae	Orobanche	Sig	Increase	1	0.91	0.03	0.88	Sig	Unimodal	0.4736	0.95	0.16	0.79	Unimodal	0.782059	0.96	0.03	0.93	Herbaceous	Native	Not.threatened	Rare	Rare
Orobanche hederae	Orobanche hederae Duby	angiosperms	Lamiales	Orobanchaceae	Orobanche	Sig	Unimodal	0.3056	0.82	0.01	0.81	Sig	Decrease	0	0.69	0.04	0.65	Unimodal	0.297105	0.9	0	0.9	Herbaceous	Native	Not.threatened	Rare	Rare
Orobanche minor	Orobanche minor Sm.	angiosperms	Lamiales	Orobanchaceae	Orobanche	Sig	Unimodal	0.3164	0.71	0.26	0.45	Sig	Decrease	0	0.67	0.05	0.62	Unimodal	0.453333	0.81	0.44	0.37	Herbaceous	Native	Threatened	Rare	Rare
Orobanche picridis	Orobanche artemisiae-campestris Gaudin	angiosperms	Lamiales	Orobanchaceae	Orobanche	Sig	Increase	1	0.9	0.04	0.86	Sig	Unimodal	0.446	0.86	0.33	0.53	Unimodal	0.847952	0.97	0.04	0.93	Herbaceous	Native	Not.threatened	Rare	Rare
Orobanche purpurea	Orobanche purpurea Jacq.	angiosperms	Lamiales	Orobanchaceae	Orobanche	Sig	Unimodal	0.8672	0.89	0.27	0.62	Sig	Unimodal	0.4148	0.8	0.34	0.46	Unimodal	0.6692	0.98	0.2	0.78	Herbaceous	Native	Threatened	Rare	Rare
Orobanche rapum-genistae	Orobanche rapum-genistae Thuill.	angiosperms	Lamiales	Orobanchaceae	Orobanche	Sig	Increase	1	0.86	0.43	0.43	Sig	Increase	1	0.96	0.37	0.59	Unimodal	0.123333	0.72	0	0.72	Herbaceous	Native	Threatened	Rare	Very.rare
Osmunda regalis	Osmunda regalis L.	pteridophytes	Osmundales	Osmundaceae	Osmunda	Sig	Unimodal	0.6704	0.88	0.17	0.71	Sig	Unimodal	0.5312	0.92	0.29	0.63	Unimodal	0.558824	0.92	0.41	0.51	Herbaceous	Native	Not.threatened	Common	Common
Oxalis acetosella	Oxalis acetosella L.	angiosperms	Oxalidales	Oxalidaceae	Oxalis	Sig	Unimodal	0.6848	0.89	0.09	0.8	Sig	Unimodal	0.626	0.94	0.15	0.79	Unimodal	0.418462	0.88	0.19	0.69	Herbaceous	Native	Not.threatened	Common	Common
Oxalis corniculata	Oxalis corniculata L.	angiosperms	Oxalidales	Oxalidaceae	Oxalis	Sig	Unimodal	0.3392	0.75	0.16	0.59	Sig	Decrease	0	0.67	0.25	0.42	Unimodal	0.3	0.83	0.01	0.82	Herbaceous	Native	Not.threatened	Common	Common
Oxalis stricta	Oxalis stricta L.	angiosperms	Oxalidales	Oxalidaceae	Oxalis	Sig	Unimodal	0.6728	0.85	0.37	0.48	Sig	Unimodal	0.7136	0.89	0.45	0.44	Unimodal	0.392041	0.85	0.14	0.71	Herbaceous	Native	Not.threatened	Common	Common
Pachysandra terminalis	Pachysandra terminalis Siebold & Zucc.	angiosperms	Buxales	Buxaceae	Pachysandra	Sig	Unimodal	0.7244	0.89	0.2	0.69	Sig	Unimodal	0.818	0.96	0.28	0.68	Unimodal	0.348889	0.91	0.01	0.9	Woody	Exotic	NA	NA	NA
Panicum capillare	Panicum capillare L.	angiosperms	Poales	Poaceae	Panicum	Sig	Unimodal	0.3296	0.79	0.05	0.74	Sig	Decrease	0	0.65	0.07	0.58	Unimodal	0.266111	0.83	0	0.83	Herbaceous	Exotic	NA	NA	NA
Panicum dichotomiflorum	Panicum dichotomiflorum Michx.	angiosperms	Poales	Poaceae	Panicum	Sig	Unimodal	0.266	0.76	0.01	0.75	Sig	Unimodal	0.218	0.81	0	0.81	Unimodal	0.0740909	0.66	0	0.66	Herbaceous	Exotic	NA	NA	NA
Panicum miliaceum	Panicum miliaceum L.	angiosperms	Poales	Poaceae	Panicum	Sig	Unimodal	0.2696	0.76	0.02	0.74	Sig	Decrease	0	0.69	0.08	0.61	Unimodal	0.257619	0.85	0	0.85	Herbaceous	Exotic	NA	NA	NA
Panicum schinzii	Panicum schinzii Hack.	angiosperms	Poales	Poaceae	Panicum	Sig	Unimodal	0.3692	0.79	0.14	0.65	Sig	Unimodal	0.2972	0.85	0.01	0.84	Unimodal	0.114615	0.65	0.2	0.45	Herbaceous	Exotic	NA	NA	NA
Papaver argemone	Papaver argemone L.	angiosperms	Ranunculales	Papaveraceae	Papaver	Sig	Unimodal	0.4904	0.84	0.41	0.43	Sig	Unimodal	0.338	0.71	0.34	0.37	Unimodal	0.44	0.89	0.26	0.63	Herbaceous	Native	Not.threatened	Common	Common
Papaver atlanticum	Papaver atlanticum Coss.	angiosperms	Ranunculales	Papaveraceae	Papaver	Sig	Unimodal	0.3008	0.78	0.02	0.76	Sig	Decrease	0	0.67	0.12	0.55	Unimodal	0.2336	0.86	0	0.86	Herbaceous	Exotic	NA	NA	NA
Papaver dubium	Papaver dubium L.	angiosperms	Ranunculales	Papaveraceae	Papaver	Sig	Unimodal	0.506	0.79	0.5	0.29	Sig	Unimodal	0.3788	0.75	0.33	0.42	Unimodal	0.44125	0.85	0.34	0.51	Herbaceous	Native	Not.threatened	Common	Common
Papaver orientale	Papaver orientale L.	angiosperms	Ranunculales	Papaveraceae	Papaver	Sig	Decrease	0	0.67	0.19	0.48	Sig	Decrease	0	0.66	0	0.66	Decrease	0	0.64	0.5	0.14	Herbaceous	Exotic	NA	NA	NA
Papaver rhoeas	Papaver rhoeas L.	angiosperms	Ranunculales	Papaveraceae	Papaver	Sig	Unimodal	0.3812	0.74	0.33	0.41	Sig	Decrease	0	0.65	0.16	0.49	Unimodal	0.407586	0.79	0.32	0.47	Herbaceous	Native	Not.threatened	Common	Common
Papaver somniferum	Papaver somniferum L.	angiosperms	Ranunculales	Papaveraceae	Papaver	Sig	Unimodal	0.4184	0.76	0.37	0.39	Sig	Decrease	0	0.65	0.22	0.43	Unimodal	0.426897	0.84	0.29	0.55	Herbaceous	Exotic	NA	NA	NA
Parapholis strigosa	Parapholis strigosa (Dumort.) C.E.Hubb.	angiosperms	Poales	Poaceae	Parapholis	Sig	Increase	1	0.96	0.18	0.78	Sig	Decrease	0	0.68	0.11	0.57	Increase	1	1	0.08	0.92	Herbaceous	Native	Threatened	Rare	Rare
Parentucellia viscosa	Parentucellia viscosa (L.) Caruel	angiosperms	Lamiales	Orobanchaceae	Parentucellia	Sig	Unimodal	0.6524	0.89	0.25	0.64	Sig	Unimodal	0.3332	0.85	0.04	0.81	Unimodal	0.696854	0.97	0.29	0.68	Herbaceous	Native	Not.threatened	Rare	Rather.rare
Parietaria judaica	Parietaria judaica L.	angiosperms	Rosales	Urticaceae	Parietaria	Sig	Unimodal	0.3284	0.79	0.06	0.73	Sig	Decrease	0	0.69	0.05	0.64	Unimodal	0.356667	0.9	0.02	0.88	Herbaceous	Native	Not.threatened	Rare	Rather.rare
Parietaria officinalis	Parietaria officinalis L.	angiosperms	Rosales	Urticaceae	Parietaria	Sig	Unimodal	0.5252	0.9	0.27	0.63	Sig	Unimodal	0.4136	0.8	0.34	0.46	Unimodal	0.414815	0.94	0.04	0.9	Herbaceous	Native	Not.threatened	Rare	Rare
Paris quadrifolia	Paris quadrifolia L.	angiosperms	Liliales	Melanthiaceae	Paris	Sig	Unimodal	0.5528	0.91	0.1	0.81	Sig	Unimodal	0.4244	0.94	0.02	0.92	Unimodal	0.288966	0.92	0	0.92	Herbaceous	Native	Not.threatened	Rare	Rare
Parnassia palustris	Parnassia palustris L.	angiosperms	Celastrales	Celastraceae	Parnassia	Sig	Increase	1	0.93	0.08	0.85	Sig	Unimodal	0.4364	0.89	0.22	0.67	Increase	1	0.98	0.08	0.9	Herbaceous	Native	Threatened	Rare	Rather.rare
Parthenocissus quinquefolia	Parthenocissus quinquefolia (L.) Planch.	angiosperms	Vitales	Vitaceae	Parthenocissus	Sig	Unimodal	0.8108	0.89	0.25	0.64	Sig	Increase	1	0.98	0.41	0.57	Unimodal	0.393437	0.93	0.03	0.9	Woody	Exotic	NA	NA	NA
Pastinaca sativa	Pastinaca sativa L.	angiosperms	Apiales	Apiaceae	Pastinaca	Sig	Unimodal	0.326	0.66	0.54	0.12	Sig	Decrease	0	0.66	0.45	0.21	Unimodal	0.428028	0.74	0.47	0.27	Herbaceous	Native	Not.threatened	Common	Common
Paulownia tomentosa	Paulownia tomentosa Steud.	angiosperms	Lamiales	Paulowniaceae	Paulownia	Sig	Decrease	0	0.65	0.42	0.23	Sig	Decrease	0	0.65	0.5	0.15	Unimodal	0.197619	0.74	0	0.74	Woody	Exotic	NA	NA	NA
Pedicularis palustris	Pedicularis palustris L.	angiosperms	Lamiales	Orobanchaceae	Pedicularis	Sig	Unimodal	0.6812	0.9	0.13	0.77	Sig	Unimodal	0.3536	0.89	0.03	0.86	Unimodal	0.614074	0.97	0.13	0.84	Herbaceous	Native	Threatened	Rare	Rather.rare
Pedicularis sylvatica	Pedicularis sylvatica L.	angiosperms	Lamiales	Orobanchaceae	Pedicularis	Sig	Unimodal	0.9188	0.87	0.04	0.83	Sig	Unimodal	0.4436	0.94	0.08	0.86	Unimodal	0.754409	0.97	0.08	0.89	Herbaceous	Native	Threatened	Rare	Rather.rare
Pentaglottis sempervirens	Pentaglottis sempervirens (L.) Tausch ex L.H.Bailey	angiosperms	Boraginales	Boraginaceae	Pentaglottis	Sig	Unimodal	0.4952	0.85	0.38	0.47	Sig	Unimodal	0.4076	0.77	0.38	0.39	Unimodal	0.387273	0.9	0.06	0.84	Herbaceous	Exotic	NA	NA	NA
Persicaria amphibia	Persicaria amphibia (L.) Delarbre	angiosperms	Caryophyllales	Polygonaceae	Persicaria	Sig	Unimodal	0.4124	0.71	0.48	0.23	Sig	Decrease	0	0.65	0.12	0.53	Unimodal	0.573194	0.79	0.56	0.23	Herbaceous	Native	Not.threatened	Common	Common
Persicaria amplexicaulis	Persicaria amplexicaulis (D.Don) Ronse Decr.	angiosperms	Caryophyllales	Polygonaceae	Persicaria	Sig	Unimodal	0.5252	0.88	0.35	0.53	Sig	Unimodal	0.5096	0.78	0.57	0.21	Unimodal	0.468571	0.9	0.35	0.55	Herbaceous	Exotic	NA	NA	NA
Persicaria bistorta	Persicaria bistorta (L.) Samp.	angiosperms	Caryophyllales	Polygonaceae	Persicaria	Sig	Unimodal	0.4844	0.88	0.26	0.62	Sig	Unimodal	0.3728	0.85	0.12	0.73	Unimodal	0.385962	0.9	0.05	0.85	Herbaceous	Native	Not.threatened	Rare	Rather.rare
Persicaria capitata	Persicaria capitata (Buch.-Ham. ex D.Don) H.Gross	angiosperms	Caryophyllales	Polygonaceae	Persicaria	Sig	Unimodal	0.1676	0.68	0.02	0.66	Sig	Decrease	0	0.68	0	0.68	Unimodal	0.23	0.78	0	0.78	Herbaceous	Exotic	NA	NA	NA
Persicaria hydropiper	Persicaria hydropiper (L.) Delarbre	angiosperms	Caryophyllales	Polygonaceae	Persicaria	Sig	Unimodal	0.7064	0.84	0.36	0.48	Sig	Unimodal	0.578	0.85	0.5	0.35	Unimodal	0.595974	0.88	0.47	0.41	Herbaceous	Native	Not.threatened	Common	Common
Persicaria lapathifolia	Persicaria lapathifolia (L.) Delarbre	angiosperms	Caryophyllales	Polygonaceae	Persicaria	Sig	Unimodal	0.4736	0.75	0.5	0.25	Sig	Unimodal	0.1448	0.65	0.33	0.32	Unimodal	0.501176	0.82	0.55	0.27	Herbaceous	Native	Not.threatened	Common	Common
Persicaria maculosa	Persicaria maculosa Gray	angiosperms	Caryophyllales	Polygonaceae	Persicaria	Sig	Unimodal	0.5348	0.76	0.53	0.23	Sig	Unimodal	0.3512	0.69	0.43	0.26	Unimodal	0.522857	0.82	0.54	0.28	Herbaceous	Native	Not.threatened	Common	Common
Persicaria minor	Persicaria minor (Huds.) Opiz	angiosperms	Caryophyllales	Polygonaceae	Persicaria	Sig	Unimodal	0.7412	0.9	0.14	0.76	Sig	Unimodal	0.6116	0.94	0.28	0.66	Unimodal	0.543265	0.95	0.35	0.6	Herbaceous	Native	Not.threatened	Common	Common
Persicaria mitis	Persicaria mitis (Schrank) Holub	angiosperms	Caryophyllales	Polygonaceae	Persicaria	Sig	Unimodal	0.662	0.9	0.21	0.69	Sig	Unimodal	0.53	0.93	0.34	0.59	Unimodal	0.532	0.92	0.43	0.49	Herbaceous	Native	Not.threatened	Common	Common
Persicaria wallichii	Persicaria wallichii Greuter & Burdet	angiosperms	Caryophyllales	Polygonaceae	Persicaria	Sig	Unimodal	0.8384	0.89	0.27	0.62	Sig	Increase	1	0.99	0.39	0.6	Unimodal	0.424464	0.88	0.2	0.68	Herbaceous	Exotic	NA	NA	NA
Petasites albus	Petasites albus (L.) Gaertn.	angiosperms	Asterales	Asteraceae	Petasites	Sig	Unimodal	0.4316	0.82	0.28	0.54	Sig	Decrease	0	0.64	0.53	0.11	Unimodal	0.389744	0.86	0.13	0.73	Herbaceous	Exotic	NA	NA	NA
Petasites hybridus	Petasites hybridus (L.) G.Gaertn., B.Mey. & Scherb.	angiosperms	Asterales	Asteraceae	Petasites	Sig	Unimodal	0.4028	0.77	0.28	0.49	Sig	Decrease	0	0.65	0.13	0.52	Unimodal	0.453103	0.84	0.37	0.47	Herbaceous	Native	Not.threatened	Common	Common
Petasites japonicus	Petasites japonicus (Siebold & Zucc.) Maxim.	angiosperms	Asterales	Asteraceae	Petasites	Sig	Unimodal	0.4676	0.85	0.3	0.55	Sig	Unimodal	0.2792	0.72	0.15	0.57	Unimodal	0.423208	0.92	0.11	0.81	Herbaceous	Exotic	NA	NA	NA
Petrorhagia prolifera	Petrorhagia prolifera (L.) P.W.Ball & Heywood	angiosperms	Caryophyllales	Caryophyllaceae	Petrorhagia	Sig	Increase	1	0.85	0.53	0.32	Sig	Increase	1	0.71	0.62	0.09	Unimodal	0.600541	0.93	0.44	0.49	Herbaceous	Native	Threatened	Rare	Rare
Petrorhagia saxifraga	Petrorhagia saxifraga (L.) Link	angiosperms	Caryophyllales	Caryophyllaceae	Petrorhagia	Sig	None	NA	0.63	0.63	0	Sig	Decrease	0	0.66	0.27	0.39	Increase	1	0.85	0.6	0.25	Herbaceous	Exotic	NA	NA	NA
Petroselinum crispum	Petroselinum crispum (Mill.) Fuss	angiosperms	Apiales	Apiaceae	Petroselinum	Sig	Decrease	0	0.66	0.36	0.3	Sig	Decrease	0	0.69	0.02	0.67	Unimodal	0.448478	0.74	0.51	0.23	Herbaceous	Exotic	NA	NA	NA
Peucedanum palustre	Peucedanum palustre (L.) Moench	angiosperms	Apiales	Apiaceae	Peucedanum	Sig	Unimodal	0.644	0.87	0.32	0.55	Sig	Unimodal	0.4268	0.85	0.26	0.59	Unimodal	0.5984	0.94	0.38	0.56	Herbaceous	Native	Not.threatened	Common	Common
Phacelia tanacetifolia	Phacelia tanacetifolia Benth.	angiosperms	Boraginales	Boraginaceae	Phacelia	Sig	Unimodal	0.4904	0.81	0.45	0.36	Sig	Unimodal	0.344	0.7	0.39	0.31	Unimodal	0.418293	0.87	0.21	0.66	Herbaceous	Exotic	NA	NA	NA
Phalaris arundinacea	Phalaris arundinacea L.	angiosperms	Poales	Poaceae	Phalaris	Sig	Unimodal	0.434	0.74	0.43	0.31	Sig	Unimodal	0.212	0.67	0.21	0.46	Unimodal	0.484459	0.78	0.53	0.25	Herbaceous	Native	Not.threatened	Common	Common
Phalaris canariensis	Phalaris canariensis L.	angiosperms	Poales	Poaceae	Phalaris	Sig	Unimodal	0.2948	0.72	0.18	0.54	Sig	U-shaped	NA	NA	NA	NA	Unimodal	0.305455	0.84	0.01	0.83	Herbaceous	Exotic	NA	NA	NA
Phegopteris connectilis	Phegopteris connectilis (Michx.) Watt	pteridophytes	Polypodiales	Aspleniaceae	Phegopteris	Sig	Increase	1	0.96	0.12	0.84	NA	NA	NA	NA	NA	NA	NA	NA	NA	NA	NA	Herbaceous	Native	Not.threatened	Rare	Very.rare
Phleum arenarium	Phleum arenarium L.	angiosperms	Poales	Poaceae	Phleum	Sig	Increase	1	0.92	0.05	0.87	Sig	Unimodal	0.5084	0.92	0.37	0.55	Unimodal	0.837162	0.97	0.05	0.92	Herbaceous	Native	Not.threatened	Rare	Rather.rare
Phleum pratense	Phleum pratense L.	angiosperms	Poales	Poaceae	Phleum	Sig	Unimodal	0.5168	0.79	0.5	0.29	Sig	Unimodal	0.3308	0.71	0.33	0.38	Unimodal	0.506	0.84	0.52	0.32	Herbaceous	Native	Not.threatened	Common	Common
Phragmites australis	Phragmites australis (Cav.) Trin. ex Steud.	angiosperms	Poales	Poaceae	Phragmites	Sig	Unimodal	0.5276	0.72	0.57	0.15	Sig	Decrease	0	0.64	0.37	0.27	Unimodal	0.612817	0.79	0.56	0.23	Herbaceous	Native	Not.threatened	Common	Common
Physalis peruviana	Physalis peruviana L.	angiosperms	Solanales	Solanaceae	Physalis	Sig	Unimodal	0.3332	0.73	0.23	0.5	Sig	Decrease	0	0.68	0.3	0.38	Unimodal	0.314063	0.86	0.01	0.85	Herbaceous	Exotic	NA	NA	NA
Phyteuma spicatum	Phyteuma spicatum L.	angiosperms	Asterales	Campanulaceae	Phyteuma	Sig	Unimodal	0.6104	0.91	0.17	0.74	Sig	Unimodal	0.4652	0.95	0.11	0.84	Unimodal	0.549259	0.91	0.46	0.45	Herbaceous	Native	Threatened	Rare	Rare
Phytolacca americana	Phytolacca americana L.	angiosperms	Caryophyllales	Phytolaccaceae	Phytolacca	Sig	Unimodal	0.7472	0.87	0.33	0.54	Sig	Unimodal	0.6152	0.91	0.42	0.49	Unimodal	0.508437	0.91	0.46	0.45	Herbaceous	Exotic	NA	NA	NA
Picea abies	Picea abies (L.) H.Karst.	gymnosperms	Pinales	Pinaceae	Picea	Sig	Unimodal	0.7808	0.87	0.06	0.81	Sig	Unimodal	0.686	0.93	0.1	0.83	Unimodal	0.432745	0.9	0.18	0.72	Woody	Exotic	NA	NA	NA
Picea omorika	Picea omorika (Pancic) Purk.	gymnosperms	Pinales	Pinaceae	Picea	Sig	Increase	1	0.94	0.1	0.84	Sig	Increase	1	0.99	0.16	0.83	Unimodal	0.487742	0.94	0.34	0.6	Woody	Exotic	NA	NA	NA
Picea sitchensis	Picea sitchensis (Bong.) Carrière	gymnosperms	Pinales	Pinaceae	Picea	Sig	Unimodal	0.8948	0.86	0.03	0.83	Sig	Unimodal	0.6632	0.93	0.05	0.88	Unimodal	0.532273	0.95	0.33	0.62	Woody	Exotic	NA	NA	NA
Picris hieracioides	Picris hieracioides Sibth. & Sm.	angiosperms	Asterales	Asteraceae	Picris	Sig	Unimodal	0.8768	0.86	0.38	0.48	Sig	Unimodal	0.4364	0.79	0.42	0.37	Unimodal	0.677556	0.96	0.34	0.62	Herbaceous	Native	Not.threatened	Common	Common
Pilularia globulifera	Calamistrum globuliferum (L.) Kuntze	pteridophytes	Salviniales	Marsileaceae	Calamistrum	Sig	Unimodal	0.6752	0.9	0.1	0.8	Sig	Unimodal	0.452	0.93	0.15	0.78	Unimodal	0.567091	0.97	0.19	0.78	Herbaceous	Native	Not.threatened	Rare	Rather.rare
Pimpinella major	Pimpinella major (L.) Huds.	angiosperms	Apiales	Apiaceae	Pimpinella	Sig	Unimodal	0.4604	0.85	0.27	0.58	Sig	Unimodal	0.2852	0.76	0.07	0.69	Unimodal	0.490303	0.88	0.46	0.42	Herbaceous	Native	Not.threatened	Rare	Rather.rare
Pimpinella saxifraga	Pimpinella saxifraga L.	angiosperms	Apiales	Apiaceae	Pimpinella	Sig	Unimodal	0.6704	0.87	0.34	0.53	Sig	Unimodal	0.4208	0.88	0.19	0.69	Unimodal	0.60675	0.93	0.41	0.52	Herbaceous	Native	Threatened	Rare	Rather.rare
Pinguicula vulgaris	Pinguicula vulgaris L.	angiosperms	Lamiales	Lentibulariaceae	Pinguicula	Sig	Unimodal	0.6032	0.9	0.26	0.64	Sig	Unimodal	0.4592	0.93	0.19	0.74	Unimodal	0.305405	0.93	0	0.93	Herbaceous	Native	Threatened	Rare	Rare
Pinus contorta	Pinus contorta Douglas ex Loudon	gymnosperms	Pinales	Pinaceae	Pinus	Sig	Increase	1	0.95	0.06	0.89	Sig	Increase	1	0.99	0.12	0.87	Unimodal	0.731522	0.95	0.41	0.54	Woody	Exotic	NA	NA	NA
Pinus mugo	Pinus mugo Turra	gymnosperms	Pinales	Pinaceae	Pinus	Sig	Increase	1	0.88	0.01	0.87	Sig	Increase	1	0.96	0.09	0.87	Unimodal	0.795207	0.98	0.21	0.77	Woody	Exotic	NA	NA	NA
Pinus nigra	Pinus nigra J.F.Arnold	gymnosperms	Pinales	Pinaceae	Pinus	Sig	Increase	1	0.86	0.03	0.83	Sig	Unimodal	0.6716	0.94	0.09	0.85	Unimodal	0.632	0.96	0.26	0.7	Woody	Exotic	NA	NA	NA
Pinus pinaster	Pinus pinaster Aiton	gymnosperms	Pinales	Pinaceae	Pinus	Sig	Increase	1	0.89	0.03	0.86	Sig	Unimodal	0.5876	0.95	0.09	0.86	Unimodal	0.69434	0.98	0.14	0.84	Woody	Exotic	NA	NA	NA
Pinus strobus	Pinus strobus L.	gymnosperms	Pinales	Pinaceae	Pinus	Sig	Increase	1	0.83	0.01	0.82	Sig	Unimodal	0.7604	0.89	0.01	0.88	Unimodal	0.368	0.94	0.01	0.93	Woody	Exotic	NA	NA	NA
Pinus sylvestris	Pinus sylvestris L.	gymnosperms	Pinales	Pinaceae	Pinus	Sig	Unimodal	0.7856	0.85	0.09	0.76	Sig	Unimodal	0.632	0.91	0.16	0.75	Unimodal	0.570645	0.91	0.41	0.5	Woody	Native	Not.threatened	Common	Common
Pistia stratiotes	Pistia stratiotes L.	angiosperms	Alismatales	Araceae	Pistia	Sig	Unimodal	0.2948	0.83	0	0.83	Sig	Decrease	0	0.68	0.07	0.61	Unimodal	0.26	0.9	0	0.9	Herbaceous	Exotic	NA	NA	NA
Pisum sativum	Pisum sativum L.	angiosperms	Fabales	Fabaceae	Pisum	Sig	Decrease	0	0.64	0.6	0.04	Sig	Decrease	0	0.68	0.12	0.56	Increase	1	0.86	0.56	0.3	Herbaceous	Exotic	NA	NA	NA
Plantago arenaria	Plantago indica L.	angiosperms	Lamiales	Plantaginaceae	Plantago	Sig	Increase	1	0.86	0.53	0.33	Sig	Increase	1	0.9	0.58	0.32	Unimodal	0.476	0.84	0.46	0.38	Herbaceous	Exotic	NA	NA	NA
Plantago coronopus	Plantago coronopus L.	angiosperms	Lamiales	Plantaginaceae	Plantago	Sig	Unimodal	0.5468	0.75	0.55	0.2	Sig	Unimodal	0.3596	0.71	0.38	0.33	Unimodal	0.596	0.76	0.58	0.18	Herbaceous	Native	Not.threatened	Common	Common
Plantago lanceolata	Plantago lanceolata L.	angiosperms	Lamiales	Plantaginaceae	Plantago	Sig	Unimodal	0.5732	0.74	0.55	0.19	Sig	Unimodal	0.3776	0.69	0.49	0.2	Unimodal	0.587614	0.78	0.57	0.21	Herbaceous	Native	Not.threatened	Common	Common
Plantago major	Plantago major L.	angiosperms	Lamiales	Plantaginaceae	Plantago	Sig	Unimodal	0.6116	0.75	0.53	0.22	Sig	Unimodal	0.4796	0.7	0.59	0.11	Unimodal	0.573214	0.8	0.55	0.25	Herbaceous	Native	Not.threatened	Common	Common
Plantago maritima	Plantago maritima L.	angiosperms	Lamiales	Plantaginaceae	Plantago	Sig	Increase	1	0.97	0.14	0.83	Sig	U-shaped	NA	NA	NA	NA	Increase	1	1	0.06	0.94	Herbaceous	Native	Threatened	Rare	Rather.rare
Plantago media	Plantago media L.	angiosperms	Lamiales	Plantaginaceae	Plantago	Sig	Unimodal	0.4028	0.86	0.08	0.78	Sig	Unimodal	0.134	0.66	0.1	0.56	Unimodal	0.310256	0.91	0	0.91	Herbaceous	Native	Threatened	Rare	Rather.rare
Platanthera bifolia	Platanthera bifolia (L.) Rich.	angiosperms	Asparagales	Orchidaceae	Platanthera	Sig	Unimodal	0.764	0.9	0.06	0.84	Sig	Unimodal	0.3548	0.92	0.01	0.91	Unimodal	0.708776	0.98	0.09	0.89	Herbaceous	Native	Threatened	Rare	Rare
Poa annua	Poa annua L.	angiosperms	Poales	Poaceae	Poa	Sig	Unimodal	0.5516	0.74	0.55	0.19	Sig	Unimodal	0.4052	0.69	0.52	0.17	Unimodal	0.516812	0.78	0.57	0.21	Herbaceous	Native	Not.threatened	Common	Common
Poa bulbosa	Poa bulbosa L.	angiosperms	Poales	Poaceae	Poa	Sig	Increase	1	0.94	0.07	0.87	Sig	Unimodal	0.4844	0.9	0.38	0.52	Unimodal	0.839643	0.98	0.05	0.93	Herbaceous	Native	Not.threatened	Rare	Rare
Poa compressa	Poa compressa L.	angiosperms	Poales	Poaceae	Poa	Sig	Unimodal	0.3776	0.73	0.33	0.4	Sig	Decrease	0	0.68	0.18	0.5	Unimodal	0.456716	0.86	0.37	0.49	Herbaceous	Native	Not.threatened	Common	Common
Poa infirma	Poa infirma Kunth	angiosperms	Poales	Poaceae	Poa	Sig	Unimodal	0.7424	0.9	0.18	0.72	Sig	Unimodal	0.3296	0.79	0.11	0.68	Unimodal	0.693194	0.98	0.14	0.84	Herbaceous	Exotic	NA	NA	NA
Poa nemoralis	Poa nemoralis L.	angiosperms	Poales	Poaceae	Poa	Sig	Unimodal	0.6104	0.91	0.17	0.74	Sig	Unimodal	0.5408	0.94	0.25	0.69	Unimodal	0.345227	0.87	0.02	0.85	Herbaceous	Native	Not.threatened	Common	Common
Poa palustris	Poa palustris L.	angiosperms	Poales	Poaceae	Poa	Sig	Unimodal	0.5048	0.86	0.38	0.48	Sig	Unimodal	0.3392	0.78	0.16	0.62	Unimodal	0.497636	0.92	0.41	0.51	Herbaceous	Native	Not.threatened	Common	Common
Poa trivialis	Poa trivialis L.	angiosperms	Poales	Poaceae	Poa	Sig	Unimodal	0.5504	0.76	0.53	0.23	Sig	Unimodal	0.3428	0.7	0.39	0.31	Unimodal	0.597125	0.82	0.54	0.28	Herbaceous	Native	Not.threatened	Common	Common
Polycarpon tetraphyllum	Polycarpon tetraphyllum (L.) L.	angiosperms	Caryophyllales	Caryophyllaceae	Polycarpon	Sig	Unimodal	0.3056	0.79	0.02	0.77	Sig	Decrease	0	0.7	0.04	0.66	Unimodal	0.310526	0.9	0	0.9	Herbaceous	Exotic	NA	NA	NA
Polygala serpyllifolia	Polygala serpyllifolia Hosé	angiosperms	Fabales	Polygalaceae	Polygala	Sig	Increase	1	0.86	0.02	0.84	Sig	Unimodal	0.5756	0.95	0.15	0.8	Unimodal	0.719688	0.98	0.09	0.89	Herbaceous	Native	Threatened	Rare	Rather.rare
Polygala vulgaris	Polygala vulgaris L.	angiosperms	Fabales	Polygalaceae	Polygala	Sig	Increase	1	0.89	0.02	0.87	Sig	Unimodal	0.4712	0.93	0.22	0.71	Unimodal	0.818214	0.96	0.03	0.93	Herbaceous	Native	Threatened	Rare	Rather.rare
Polygonatum multiflorum	Polygonatum multiflorum (L.) All.	angiosperms	Asparagales	Asparagaceae	Polygonatum	Sig	Unimodal	0.5756	0.87	0.23	0.64	Sig	Unimodal	0.4844	0.91	0.23	0.68	Unimodal	0.37625	0.84	0.12	0.72	Herbaceous	Native	Not.threatened	Common	Common
Polygonatum odoratum	Polygonatum odoratum (Mill.) Druce	angiosperms	Asparagales	Asparagaceae	Polygonatum	Sig	Increase	1	0.87	0.02	0.85	Sig	Unimodal	0.5108	0.95	0.23	0.72	Unimodal	0.766456	0.97	0.05	0.92	Herbaceous	Native	Not.threatened	Rare	Rare
Polygonatum x hybridum	Polygonatum × hybridum Brügger	NA	NA	NA	NA	Sig	Increase	1	0.9	0.43	0.47	Sig	Increase	1	0.93	0.55	0.38	Unimodal	0.603333	0.91	0.47	0.44	Herbaceous	Exotic	NA	NA	NA
Polygonum aviculare	Polygonum aviculare L.	angiosperms	Caryophyllales	Polygonaceae	Polygonum	Sig	Unimodal	0.5384	0.74	0.55	0.19	Sig	Unimodal	0.326	0.67	0.47	0.2	Unimodal	0.524	0.78	0.56	0.22	Herbaceous	Native	Not.threatened	Common	Common
Polypodium interjectum	Polypodium interjectum Shivas	pteridophytes	Polypodiales	Polypodiaceae	Polypodium	Sig	Unimodal	0.566	0.89	0.31	0.58	Sig	Unimodal	0.4904	0.89	0.43	0.46	Unimodal	0.7075	0.86	0.54	0.32	Herbaceous	Native	Not.threatened	Rare	Rare
Polypodium vulgare	Polypodium vulgare L.	pteridophytes	Polypodiales	Polypodiaceae	Polypodium	Sig	Unimodal	0.7724	0.88	0.15	0.73	Sig	Unimodal	0.5864	0.93	0.27	0.66	Unimodal	0.5864	0.94	0.38	0.56	Herbaceous	Native	Not.threatened	Common	Common
Polypogon monspeliensis	Polypogon monspeliensis (L.) Desf.	angiosperms	Poales	Poaceae	Polypogon	Sig	Unimodal	0.3776	0.76	0.25	0.51	Sig	Decrease	0	0.69	0	0.69	Unimodal	0.520417	0.92	0.44	0.48	Herbaceous	Exotic	NA	NA	NA
Polypogon viridis	Polypogon viridis (Gouan) Breistr.	angiosperms	Poales	Poaceae	Polypogon	Sig	Unimodal	0.1988	0.78	0	0.78	Sig	Decrease	0	0.69	0	0.69	Unimodal	0.208182	0.87	0	0.87	Herbaceous	Exotic	NA	NA	NA
Polystichum aculeatum	Polystichum aculeatum (L.) Roth ex Mert.	pteridophytes	Polypodiales	Polypodiaceae	Polystichum	Sig	Unimodal	0.5468	0.91	0.2	0.71	Sig	Unimodal	0.4928	0.93	0.3	0.63	Unimodal	0.326667	0.9	0	0.9	Herbaceous	Native	Not.threatened	Rare	Rare
Polystichum setiferum	Polystichum setiferum (Forssk.) Moore ex Woyn.	pteridophytes	Polypodiales	Polypodiaceae	Polystichum	Sig	Unimodal	0.5684	0.91	0.18	0.73	Sig	Unimodal	0.5516	0.93	0.36	0.57	Unimodal	0.345227	0.9	0.01	0.89	Herbaceous	Native	Not.threatened	Rare	Rare
Pontederia cordata	Pontederia cordata L.	angiosperms	Commelinales	Pontederiaceae	Pontederia	Sig	Unimodal	0.3812	0.81	0.14	0.67	Sig	Decrease	0	0.66	0.31	0.35	Unimodal	0.301842	0.87	0	0.87	Herbaceous	Exotic	NA	NA	NA
Populus alba	Populus alba L.	angiosperms	Malpighiales	Salicaceae	Populus	Sig	Unimodal	0.7604	0.84	0.39	0.45	Sig	Unimodal	0.4208	0.82	0.31	0.51	Unimodal	0.642941	0.95	0.38	0.57	Woody	Native	Not.threatened	Common	Common
Populus balsamifera	Populus balsamifera L.	angiosperms	Malpighiales	Salicaceae	Populus	Sig	Increase	1	0.93	0.39	0.54	Sig	Unimodal	0.842	0.91	0.47	0.44	Unimodal	0.7485	0.92	0.49	0.43	Woody	Exotic	NA	NA	NA
Populus nigra	Populus nigra L.	angiosperms	Malpighiales	Salicaceae	Populus	Sig	Increase	1	0.89	0.34	0.55	Sig	Unimodal	0.4508	0.76	0.49	0.27	Unimodal	0.777174	0.97	0.33	0.64	Woody	Native	Not.threatened	Common	Common
Populus tremula	Populus tremula L.	angiosperms	Malpighiales	Salicaceae	Populus	Sig	Unimodal	0.668	0.86	0.3	0.56	Sig	Unimodal	0.4676	0.9	0.28	0.62	Unimodal	0.568333	0.91	0.45	0.46	Woody	Native	Not.threatened	Common	Common
Populus trichocarpa	Populus trichocarpa Torr. & A.Gray ex Hook.	angiosperms	Malpighiales	Salicaceae	Populus	Sig	Increase	1	0.8	0.56	0.24	Sig	Unimodal	0.3764	0.76	0.3	0.46	Unimodal	0.731364	0.86	0.54	0.32	Woody	Exotic	NA	NA	NA
Populus x canadensis	Populus × canadensis Moench	NA	NA	NA	NA	Sig	Unimodal	0.584	0.75	0.54	0.21	Sig	Unimodal	0.428	0.71	0.53	0.18	Unimodal	0.565962	0.84	0.54	0.3	Woody	Exotic	NA	NA	NA
Populus x canescens	Populus × canescens (Aiton) Sm.	NA	NA	NA	NA	Sig	Unimodal	0.7628	0.86	0.36	0.5	Sig	Unimodal	0.4532	0.83	0.41	0.42	Unimodal	0.616429	0.95	0.36	0.59	Woody	Exotic	NA	NA	NA
Portulaca oleracea	Portulaca oleracea L.	angiosperms	Caryophyllales	Portulacaceae	Portulaca	Sig	Unimodal	0.326	0.75	0.15	0.6	Sig	Decrease	0	0.67	0.14	0.53	Unimodal	0.340435	0.82	0.07	0.75	Herbaceous	Native	Not.threatened	Common	Common
Potamogeton acutifolius	Potamogeton acutifolius Link ex Roem. & Schult.	angiosperms	Alismatales	Potamogetonaceae	Potamogeton	Sig	Unimodal	0.5192	0.89	0.28	0.61	Sig	Unimodal	0.2	0.75	0	0.75	Unimodal	0.566053	0.96	0.28	0.68	Herbaceous	Native	Threatened	Rare	Rather.rare
Potamogeton alpinus	Potamogeton alpinus Balb.	angiosperms	Alismatales	Potamogetonaceae	Potamogeton	Sig	Unimodal	0.5732	0.91	0.18	0.73	Sig	Unimodal	0.3008	0.83	0.01	0.82	Unimodal	0.614	0.97	0.24	0.73	Herbaceous	Native	Threatened	Rare	Rare
Potamogeton berchtoldii	Potamogeton berchtoldii Fieber	angiosperms	Alismatales	Potamogetonaceae	Potamogeton	Sig	Unimodal	0.7172	0.83	0.44	0.39	Sig	Unimodal	0.5156	0.77	0.57	0.2	Unimodal	0.593607	0.92	0.45	0.47	Herbaceous	Native	Not.threatened	Rare	Rather.rare
Potamogeton compressus	Potamogeton compressus L.	angiosperms	Alismatales	Potamogetonaceae	Potamogeton	Sig	Unimodal	0.6344	0.86	0.38	0.48	Sig	Decrease	0	0.65	0.07	0.58	Unimodal	0.65963	0.97	0.28	0.69	Herbaceous	Native	Threatened	Rare	Rather.rare
Potamogeton crispus	Potamogeton crispus L.	angiosperms	Alismatales	Potamogetonaceae	Potamogeton	Sig	Unimodal	0.4232	0.75	0.41	0.34	Sig	Decrease	0	0.65	0.12	0.53	Unimodal	0.481923	0.83	0.48	0.35	Herbaceous	Native	Not.threatened	Common	Common
Potamogeton gramineus	Potamogeton gramineus L.	angiosperms	Alismatales	Potamogetonaceae	Potamogeton	Sig	Increase	1	0.94	0.16	0.78	Sig	Unimodal	0.4772	0.91	0.33	0.58	Unimodal	0.820391	0.98	0.21	0.77	Herbaceous	Native	Threatened	Rare	Rare
Potamogeton lucens	Potamogeton lucens L.	angiosperms	Alismatales	Potamogetonaceae	Potamogeton	Sig	Unimodal	0.4772	0.78	0.47	0.31	Sig	Decrease	0	0.65	0.1	0.55	Unimodal	0.556389	0.9	0.46	0.44	Herbaceous	Native	Not.threatened	Common	Common
Potamogeton natans	Potamogeton natans L.	angiosperms	Alismatales	Potamogetonaceae	Potamogeton	Sig	Unimodal	0.6272	0.82	0.44	0.38	Sig	Unimodal	0.4244	0.82	0.31	0.51	Unimodal	0.563611	0.87	0.5	0.37	Herbaceous	Native	Not.threatened	Common	Common
Potamogeton nodosus	Potamogeton nodosus Poir.	angiosperms	Alismatales	Potamogetonaceae	Potamogeton	Sig	Increase	1	0.94	0.4	0.54	Sig	Decrease	0	0.67	0.17	0.5	Increase	1	1	0.29	0.71	Herbaceous	Native	Not.threatened	Rare	Rare
Potamogeton obtusifolius	Potamogeton obtusifolius Mert. & W.D.J.Koch	angiosperms	Alismatales	Potamogetonaceae	Potamogeton	Sig	Unimodal	0.5936	0.85	0.39	0.46	Sig	Unimodal	0.2888	0.7	0.27	0.43	Unimodal	0.605652	0.95	0.36	0.59	Herbaceous	Native	Threatened	Rare	Rather.rare
Potamogeton perfoliatus	Potamogeton perfoliatus L.	angiosperms	Alismatales	Potamogetonaceae	Potamogeton	Sig	Unimodal	0.398	0.65	0.59	0.06	Sig	Decrease	0	0.65	0.12	0.53	Increase	1	0.9	0.59	0.31	Herbaceous	Native	Not.threatened	Common	Common
Potamogeton polygonifolius	Potamogeton polygonifolius Pourr.	angiosperms	Alismatales	Potamogetonaceae	Potamogeton	Sig	Unimodal	0.734	0.89	0.07	0.82	Sig	Unimodal	0.5288	0.94	0.21	0.73	Unimodal	0.575667	0.97	0.21	0.76	Herbaceous	Native	Not.threatened	Common	Common
Potamogeton praelongus	Potamogeton praelongus Wulfen	angiosperms	Alismatales	Potamogetonaceae	Potamogeton	Sig	Increase	1	0.91	0.3	0.61	Sig	Decrease	0	0.66	0	0.66	Increase	1	1	0.18	0.82	Herbaceous	Native	Threatened	Rare	Very.rare
Potamogeton pusillus	Potamogeton pusillus L.	angiosperms	Alismatales	Potamogetonaceae	Potamogeton	Sig	Unimodal	0.4316	0.7	0.52	0.18	Sig	Decrease	0	0.67	0.16	0.51	Unimodal	0.728067	0.84	0.55	0.29	Herbaceous	Native	Not.threatened	Common	Common
Potamogeton trichoides	Potamogeton trichoides Cham. & Schltdl.	angiosperms	Alismatales	Potamogetonaceae	Potamogeton	Sig	Unimodal	0.416	0.72	0.45	0.27	Sig	Decrease	0	0.67	0.1	0.57	Unimodal	0.623587	0.85	0.53	0.32	Herbaceous	Native	Not.threatened	Common	Common
Potentilla anglica	Potentilla anglica Laichard.	angiosperms	Rosales	Rosaceae	Potentilla	Sig	Increase	1	0.89	0.28	0.61	Sig	Unimodal	0.6008	0.91	0.42	0.49	Unimodal	0.696721	0.95	0.38	0.57	Herbaceous	Native	Not.threatened	Common	Common
Potentilla anserina	Potentilla anserina L.	angiosperms	Rosales	Rosaceae	Potentilla	Sig	Unimodal	0.5984	0.74	0.55	0.19	Sig	Decrease	0	0.64	0.39	0.25	Unimodal	0.665581	0.85	0.52	0.33	Herbaceous	Native	Not.threatened	Common	Common
Potentilla argentea	Potentilla argentea L.	angiosperms	Rosales	Rosaceae	Potentilla	Sig	Increase	1	0.9	0.17	0.73	Sig	Unimodal	0.6068	0.94	0.29	0.65	Unimodal	0.628488	0.96	0.31	0.65	Herbaceous	Native	Not.threatened	Common	Common
Potentilla erecta	Potentilla erecta (L.) Raeusch.	angiosperms	Rosales	Rosaceae	Potentilla	Sig	Unimodal	0.848	0.86	0.19	0.67	Sig	Unimodal	0.5768	0.91	0.34	0.57	Unimodal	0.672558	0.94	0.35	0.59	Herbaceous	Native	Not.threatened	Common	Common
Potentilla indica	Potentilla indica (Jacks.) Th.Wolf	angiosperms	Rosales	Rosaceae	Potentilla	Sig	Unimodal	0.53	0.81	0.47	0.34	Sig	Unimodal	0.6968	0.77	0.58	0.19	Unimodal	0.341556	0.83	0.05	0.78	Herbaceous	Exotic	NA	NA	NA
Potentilla intermedia	Potentilla intermedia L.	angiosperms	Rosales	Rosaceae	Potentilla	Sig	Unimodal	0.6668	0.88	0.32	0.56	Sig	Unimodal	0.5108	0.91	0.4	0.51	Unimodal	0.433947	0.91	0.17	0.74	Herbaceous	Native	Not.threatened	Rare	Rather.rare
Potentilla norvegica	Potentilla norvegica L.	angiosperms	Rosales	Rosaceae	Potentilla	Sig	Increase	1	0.91	0.3	0.61	Sig	Unimodal	0.6692	0.93	0.4	0.53	Unimodal	0.546739	0.95	0.36	0.59	Herbaceous	Native	Not.threatened	Rare	Rather.rare
Potentilla recta	Potentilla recta L.	angiosperms	Rosales	Rosaceae	Potentilla	Sig	Unimodal	0.6236	0.88	0.31	0.57	Sig	Unimodal	0.4808	0.91	0.35	0.56	Unimodal	0.489259	0.92	0.38	0.54	Herbaceous	Native	Not.threatened	Rare	Rather.rare
Potentilla reptans	Potentilla reptans L.	angiosperms	Rosales	Rosaceae	Potentilla	Sig	Unimodal	0.584	0.73	0.57	0.16	Sig	Decrease	0	0.64	0.51	0.13	Unimodal	0.566	0.84	0.53	0.31	Herbaceous	Native	Not.threatened	Common	Common
Potentilla sterilis	Potentilla sterilis (L.) Garcke	angiosperms	Rosales	Rosaceae	Potentilla	Sig	Unimodal	0.4964	0.9	0.2	0.7	Sig	Unimodal	0.386	0.93	0.02	0.91	Unimodal	0.269333	0.91	0	0.91	Herbaceous	Native	Threatened	Rare	Rare
Potentilla supina	Potentilla supina L.	angiosperms	Rosales	Rosaceae	Potentilla	Sig	Unimodal	0.62	0.86	0.39	0.47	Sig	U-shaped	NA	NA	NA	NA	Unimodal	0.655957	0.97	0.3	0.67	Herbaceous	Native	Not.threatened	Rare	Rather.rare
Potentilla verna	Potentilla grandiflora L.	angiosperms	Rosales	Rosaceae	Potentilla	Sig	Increase	1	0.96	0.1	0.86	Sig	Unimodal	0.5156	0.94	0.28	0.66	Unimodal	0.777188	0.98	0.13	0.85	Herbaceous	Exotic	NA	NA	NA
Primula elatior	Primula elatior (L.) Hill	angiosperms	Ericales	Primulaceae	Primula	Sig	Unimodal	0.4988	0.9	0.18	0.72	Sig	Unimodal	0.3956	0.92	0.04	0.88	Unimodal	0.297143	0.9	0	0.9	Herbaceous	Native	Not.threatened	Rare	Rather.rare
Primula veris	Primula veris L.	angiosperms	Ericales	Primulaceae	Primula	Sig	Unimodal	0.5396	0.9	0.26	0.64	Sig	Unimodal	0.4364	0.86	0.28	0.58	Unimodal	0.386053	0.94	0.01	0.93	Herbaceous	Native	Threatened	Rare	Rare
Primula vulgaris	Primula vulgaris Huds.	angiosperms	Ericales	Primulaceae	Primula	Sig	Unimodal	0.6176	0.9	0.25	0.65	Sig	Unimodal	0.506	0.89	0.46	0.43	Unimodal	0.491724	0.95	0.28	0.67	Herbaceous	Native	Threatened	Rare	Rare
Prunella grandiflora	Prunella grandiflora (L.) Scholler	angiosperms	Lamiales	Lamiaceae	Prunella	Not.sig	Increase	1	0.88	0.51	0.37	NA	NA	NA	NA	NA	NA	NA	NA	NA	NA	NA	Herbaceous	Exotic	NA	NA	NA
Prunella vulgaris	Prunella vulgaris L.	angiosperms	Lamiales	Lamiaceae	Prunella	Sig	Unimodal	0.8024	0.83	0.38	0.45	Sig	Unimodal	0.704	0.84	0.51	0.33	Unimodal	0.596	0.89	0.46	0.43	Herbaceous	Native	Not.threatened	Common	Common
Prunus avium	Prunus avium (L.) L.	angiosperms	Rosales	Rosaceae	Prunus	Sig	Unimodal	0.536	0.88	0.31	0.57	Sig	Unimodal	0.464	0.89	0.29	0.6	Unimodal	0.38	0.84	0.13	0.71	Woody	Native	Not.threatened	Common	Common
Prunus cerasifera	Prunus cerasifera Ehrh.	angiosperms	Rosales	Rosaceae	Prunus	Sig	Unimodal	0.6104	0.89	0.28	0.61	Sig	Unimodal	0.5336	0.9	0.45	0.45	Unimodal	0.430588	0.94	0.1	0.84	Woody	Exotic	NA	NA	NA
Prunus cerasus	Prunus cerasus L.	angiosperms	Rosales	Rosaceae	Prunus	Sig	Increase	1	0.94	0.34	0.6	Sig	Unimodal	0.5552	0.8	0.56	0.24	Increase	1	1	0.38	0.62	Woody	Exotic	NA	NA	NA
Prunus domestica	Prunus domestica L.	angiosperms	Rosales	Rosaceae	Prunus	Sig	Increase	1	0.89	0.36	0.53	Sig	Unimodal	0.4496	0.82	0.41	0.41	Increase	1	0.98	0.36	0.62	Woody	Exotic	NA	NA	NA
Prunus laurocerasus	Prunus laurocerasus L.	angiosperms	Rosales	Rosaceae	Prunus	Sig	Unimodal	0.572	0.89	0.27	0.62	Sig	Unimodal	0.5864	0.92	0.39	0.53	Unimodal	0.281333	0.87	0	0.87	Woody	Exotic	NA	NA	NA
Prunus mahaleb	Prunus mahaleb L.	angiosperms	Rosales	Rosaceae	Prunus	Sig	Increase	1	0.95	0.06	0.89	Sig	Increase	1	0.97	0.21	0.76	Unimodal	0.634384	0.98	0.17	0.81	Woody	Exotic	NA	NA	NA
Prunus padus	Prunus padus L.	angiosperms	Rosales	Rosaceae	Prunus	Sig	Unimodal	0.5828	0.87	0.3	0.57	Sig	Unimodal	0.4688	0.88	0.31	0.57	Unimodal	0.432857	0.86	0.24	0.62	Woody	Native	Not.threatened	Common	Common
Prunus serotina	Prunus serotina Ehrh.	angiosperms	Rosales	Rosaceae	Prunus	Sig	Unimodal	0.7184	0.85	0.25	0.6	Sig	Unimodal	0.5612	0.9	0.34	0.56	Unimodal	0.564795	0.87	0.48	0.39	Woody	Exotic	NA	NA	NA
Prunus spinosa	Prunus spinosa L.	angiosperms	Rosales	Rosaceae	Prunus	Sig	Unimodal	0.5384	0.83	0.43	0.4	Sig	Unimodal	0.3836	0.79	0.24	0.55	Unimodal	0.496351	0.86	0.48	0.38	Woody	Native	Not.threatened	Common	Common
Pseudofumaria alba	Pseudofumaria alba (Mill.) Lidén	angiosperms	Ranunculales	Papaveraceae	Pseudofumaria	Sig	Unimodal	0.2768	0.69	0.27	0.42	Sig	Decrease	0	0.66	0.29	0.37	Unimodal	0.24087	0.85	0	0.85	Herbaceous	Exotic	NA	NA	NA
Pseudofumaria lutea	Pseudofumaria lutea (L.) Borkh.	angiosperms	Ranunculales	Papaveraceae	Pseudofumaria	Sig	Unimodal	0.26	0.74	0.02	0.72	Sig	Decrease	0	0.69	0.11	0.58	Unimodal	0.227273	0.85	0	0.85	Herbaceous	Native	Not.threatened	Rare	Rather.rare
Pseudosasa japonica	Pseudosasa japonica (Steud.) Makino	angiosperms	Poales	Poaceae	Pseudosasa	Sig	Unimodal	0.5528	0.9	0.26	0.64	Sig	Unimodal	0.5672	0.91	0.41	0.5	Unimodal	0.302083	0.89	0	0.89	Herbaceous	Exotic	NA	NA	NA
Pseudotsuga menziesii	Pseudotsuga menziesii (Mirb.) Franco	gymnosperms	Pinales	Pinaceae	Pseudotsuga	Sig	Unimodal	0.8024	0.85	0.03	0.82	Sig	Unimodal	0.6848	0.9	0.05	0.85	Unimodal	0.4075	0.89	0.12	0.77	Woody	Exotic	NA	NA	NA
Pteridium aquilinum	Pteridium aquilinum (L.) Kuhn	pteridophytes	Polypodiales	Dennstaedtiaceae	Pteridium	Sig	Unimodal	0.7268	0.88	0.16	0.72	Sig	Unimodal	0.6272	0.93	0.23	0.7	Unimodal	0.531231	0.87	0.49	0.38	Herbaceous	Native	Not.threatened	Common	Common
Pterocarya fraxinifolia	Pterocarya fraxinifolia (Poir.) Spach	angiosperms	Fagales	Juglandaceae	Pterocarya	Sig	Unimodal	0.3836	0.85	0.05	0.8	Sig	Decrease	0	0.67	0	0.67	Unimodal	0.391905	0.93	0.03	0.9	Woody	Exotic	NA	NA	NA
Puccinellia distans	Puccinellia distans (Jacq.) Parl.	angiosperms	Poales	Poaceae	Puccinellia	Sig	Unimodal	0.8048	0.76	0.54	0.22	Sig	Decrease	0	0.68	0.15	0.53	Increase	1	0.99	0.48	0.51	Herbaceous	Native	Threatened	Common	Common
Puccinellia maritima	Puccinellia maritima (Huds.) Parl.	angiosperms	Poales	Poaceae	Puccinellia	Sig	Increase	1	0.94	0.21	0.73	Sig	Decrease	0	0.7	0.04	0.66	Increase	1	1	0.09	0.91	Herbaceous	Native	Threatened	Rare	Rather.rare
Pulicaria dysenterica	Pulicaria dysenterica (L.) Gaertn.	angiosperms	Asterales	Asteraceae	Pulicaria	Sig	Unimodal	0.5768	0.76	0.53	0.23	Sig	Decrease	0	0.65	0.26	0.39	Unimodal	0.6572	0.88	0.49	0.39	Herbaceous	Native	Not.threatened	Common	Common
Pulicaria vulgaris	Pulicaria pomeliana Faure & Maire	angiosperms	Asterales	Asteraceae	Pulicaria	Sig	Unimodal	0.8504	0.9	0.19	0.71	Sig	Decrease	0	0.68	0.1	0.58	Increase	1	0.99	0.12	0.87	Herbaceous	Native	Not.threatened	Rare	Rather.rare
Pulmonaria officinalis	Pulmonaria officinalis L.	angiosperms	Boraginales	Boraginaceae	Pulmonaria	Sig	Unimodal	0.4604	0.86	0.25	0.61	Sig	Unimodal	0.3596	0.76	0.25	0.51	Unimodal	0.33575	0.89	0.01	0.88	Herbaceous	Native	Not.threatened	Rare	Rather.rare
Puschkinia scilloides	Puschkinia scilloides Adams	angiosperms	Asparagales	Asparagaceae	Puschkinia	Sig	Unimodal	0.4232	0.85	0.16	0.69	Sig	Unimodal	0.3368	0.75	0.21	0.54	Unimodal	0.228696	0.9	0	0.9	Herbaceous	Exotic	NA	NA	NA
Pyracantha coccinea	Pyracantha coccinea M.Roem.	angiosperms	Rosales	Rosaceae	Pyracantha	Sig	Decrease	0	0.66	0.4	0.26	Sig	Decrease	0	0.67	0.16	0.51	Unimodal	0.236087	0.85	0	0.85	Woody	Exotic	NA	NA	NA
Pyrola minor	Pyrola minor L.	angiosperms	Ericales	Ericaceae	Pyrola	Sig	Increase	1	0.86	0.01	0.85	Sig	Unimodal	0.5804	0.95	0.21	0.74	Increase	1	0.98	0.06	0.92	Herbaceous	Native	Threatened	Rare	Rare
Pyrola rotundifolia	Pyrola rotundifolia L.	angiosperms	Ericales	Ericaceae	Pyrola	Sig	Increase	1	0.91	0.02	0.89	Sig	Unimodal	0.5744	0.94	0.31	0.63	Increase	1	0.97	0.05	0.92	Herbaceous	Native	Threatened	Rare	Rather.rare
Pyrus communis	Pyrus communis L.	angiosperms	Rosales	Rosaceae	Pyrus	Sig	Unimodal	0.6188	0.88	0.32	0.56	Sig	Unimodal	0.3956	0.86	0.15	0.71	Unimodal	0.587571	0.95	0.37	0.58	Woody	Native	Not.threatened	Rare	Rather.rare
Quercus cerris	Quercus cerris L.	angiosperms	Fagales	Fagaceae	Quercus	Sig	Increase	1	0.95	0.25	0.7	Sig	Unimodal	0.752	0.95	0.33	0.62	Unimodal	0.515789	0.96	0.3	0.66	Woody	Exotic	NA	NA	NA
Quercus palustris	Quercus palustris Münchh.	angiosperms	Fagales	Fagaceae	Quercus	Sig	Increase	1	0.9	0.44	0.46	Sig	Increase	1	0.94	0.48	0.46	Unimodal	0.291538	0.92	0	0.92	Woody	Exotic	NA	NA	NA
Quercus petraea	Quercus petraea (Matt.) Liebl.	angiosperms	Fagales	Fagaceae	Quercus	Sig	Unimodal	0.9596	0.88	0.04	0.84	Sig	Unimodal	0.8492	0.96	0.12	0.84	Unimodal	0.662083	0.96	0.36	0.6	Woody	Native	Not.threatened	Common	Common
Quercus robur	Quercus robur L.	angiosperms	Fagales	Fagaceae	Quercus	Sig	Unimodal	0.6848	0.81	0.4	0.41	Sig	Unimodal	0.554	0.84	0.47	0.37	Unimodal	0.525172	0.82	0.53	0.29	Woody	Native	Not.threatened	Common	Common
Quercus rubra	Quercus rubra L.	angiosperms	Fagales	Fagaceae	Quercus	Sig	Unimodal	0.7136	0.87	0.15	0.72	Sig	Unimodal	0.6188	0.92	0.19	0.73	Unimodal	0.41	0.87	0.17	0.7	Woody	Native	Not.threatened	Common	Common
Quercus x rosacea	Quercus × rosacea Bechst.	NA	NA	NA	NA	Sig	Unimodal	0.7724	0.9	0.11	0.79	Sig	Unimodal	0.8288	0.97	0.21	0.76	Unimodal	0.468824	0.88	0.38	0.5	Woody	Exotic	NA	NA	NA
Radiola linoides	Radiola linoides Roth	angiosperms	Malpighiales	Linaceae	Radiola	Sig	Increase	1	0.88	0.02	0.86	Sig	Unimodal	0.3968	0.9	0.08	0.82	Unimodal	0.87913	0.95	0.01	0.94	Herbaceous	Native	Threatened	Rare	Rare
Ranunculus acris	Ranunculus acris L.	angiosperms	Ranunculales	Ranunculaceae	Ranunculus	Sig	Unimodal	0.4808	0.74	0.53	0.21	Sig	Unimodal	0.2636	0.67	0.37	0.3	Unimodal	0.489219	0.79	0.54	0.25	Herbaceous	Native	Not.threatened	Common	Common
Ranunculus aquatilis	Ranunculus aquatilis L.	angiosperms	Ranunculales	Ranunculaceae	Ranunculus	Sig	Unimodal	0.7352	0.83	0.43	0.4	Sig	Unimodal	0.3716	0.78	0.24	0.54	Unimodal	0.688333	0.94	0.42	0.52	Herbaceous	Native	Not.threatened	Common	Common
Ranunculus auricomus	Ranunculus auricomus L.	angiosperms	Ranunculales	Ranunculaceae	Ranunculus	Sig	Unimodal	0.4856	0.9	0.18	0.72	Sig	Unimodal	0.3704	0.9	0.04	0.86	Unimodal	0.323529	0.92	0	0.92	Herbaceous	Native	Threatened	Rare	Rather.rare
Ranunculus bulbosus	Ranunculus bulbosus L.	angiosperms	Ranunculales	Ranunculaceae	Ranunculus	Sig	Unimodal	0.608	0.82	0.45	0.37	Sig	Unimodal	0.392	0.75	0.38	0.37	Unimodal	0.573293	0.9	0.46	0.44	Herbaceous	Native	Not.threatened	Common	Common
Ranunculus circinatus	Ranunculus circinatus Sibth.	angiosperms	Ranunculales	Ranunculaceae	Ranunculus	Sig	Unimodal	0.5132	0.71	0.58	0.13	Sig	Decrease	0	0.67	0.15	0.52	Unimodal	0.691053	0.89	0.51	0.38	Herbaceous	Native	Not.threatened	Common	Common
Ranunculus flammula	Ranunculus flammula L.	angiosperms	Ranunculales	Ranunculaceae	Ranunculus	Sig	Unimodal	0.6308	0.85	0.36	0.49	Sig	Unimodal	0.398	0.83	0.2	0.63	Unimodal	0.5875	0.91	0.42	0.49	Herbaceous	Native	Not.threatened	Common	Common
Ranunculus fluitans	Ranunculus fluitans Lam.	angiosperms	Ranunculales	Ranunculaceae	Ranunculus	Sig	Unimodal	0.5168	0.85	0.42	0.43	Sig	Unimodal	0.3788	0.82	0.19	0.63	Unimodal	0.292727	0.92	0	0.92	Herbaceous	Native	Threatened	Rare	Rare
Ranunculus hederaceus	Ranunculus hederaceus L.	angiosperms	Ranunculales	Ranunculaceae	Ranunculus	Sig	Unimodal	0.4868	0.85	0.38	0.47	Sig	Unimodal	0.2648	0.83	0	0.83	Unimodal	0.463922	0.92	0.27	0.65	Herbaceous	Native	Threatened	Rare	Rare
Ranunculus lingua	Ranunculus lingua L.	angiosperms	Ranunculales	Ranunculaceae	Ranunculus	Sig	Unimodal	0.6332	0.9	0.21	0.69	Sig	Unimodal	0.3392	0.79	0.14	0.65	Unimodal	0.5972	0.97	0.2	0.77	Herbaceous	Native	Not.threatened	Common	Common
Ranunculus ololeucos	Ranunculus ololeucos J.Lloyd	angiosperms	Ranunculales	Ranunculaceae	Ranunculus	Sig	Increase	1	0.91	0.05	0.86	Sig	Unimodal	0.566	0.95	0.14	0.81	Unimodal	0.68	0.98	0.16	0.82	Herbaceous	Native	Threatened	Rare	Rare
Ranunculus peltatus	Ranunculus peltatus Schrank	angiosperms	Ranunculales	Ranunculaceae	Ranunculus	Sig	Unimodal	0.5792	0.89	0.3	0.59	Sig	Unimodal	0.4076	0.88	0.15	0.73	Unimodal	0.489355	0.92	0.36	0.56	Herbaceous	Native	Not.threatened	Common	Common
Ranunculus repens	Ranunculus repens L.	angiosperms	Ranunculales	Ranunculaceae	Ranunculus	Sig	Unimodal	0.5708	0.75	0.53	0.22	Sig	Unimodal	0.4076	0.69	0.52	0.17	Unimodal	0.540741	0.79	0.55	0.24	Herbaceous	Native	Not.threatened	Common	Common
Ranunculus sardous	Ranunculus sardous Crantz	angiosperms	Ranunculales	Ranunculaceae	Ranunculus	Sig	Unimodal	0.4736	0.77	0.48	0.29	Sig	Decrease	0	0.68	0.1	0.58	Unimodal	0.592308	0.91	0.46	0.45	Herbaceous	Native	Not.threatened	Common	Common
Ranunculus sceleratus	Ranunculus sceleratus L.	angiosperms	Ranunculales	Ranunculaceae	Ranunculus	Sig	Unimodal	0.4772	0.74	0.52	0.22	Sig	Decrease	0	0.65	0.19	0.46	Unimodal	0.591429	0.83	0.54	0.29	Herbaceous	Native	Not.threatened	Common	Common
Raphanus raphanistrum	Raphanus raphanistrum L.	angiosperms	Brassicales	Brassicaceae	Raphanus	Sig	Unimodal	0.5288	0.77	0.53	0.24	Sig	Unimodal	0.212	0.66	0.3	0.36	Unimodal	0.528868	0.88	0.49	0.39	Herbaceous	Native	Not.threatened	Common	Common
Rapistrum rugosum	Rapistrum rugosum (L.) All.	angiosperms	Brassicales	Brassicaceae	Rapistrum	Sig	Unimodal	0.2864	0.71	0.18	0.53	Sig	Decrease	0	0.69	0.01	0.68	Unimodal	0.476	0.83	0.47	0.36	Herbaceous	Exotic	NA	NA	NA
Reseda alba	Reseda alba L.	angiosperms	Brassicales	Resedaceae	Reseda	Sig	Decrease	0	0.66	0.23	0.43	Sig	Decrease	0	0.67	0.22	0.45	Unimodal	0.235758	0.74	0.01	0.73	Herbaceous	Exotic	NA	NA	NA
Reseda lutea	Reseda lutea L.	angiosperms	Brassicales	Resedaceae	Reseda	Sig	Unimodal	0.8204	0.82	0.46	0.36	Sig	Unimodal	0.5096	0.69	0.61	0.08	Unimodal	0.627241	0.94	0.41	0.53	Herbaceous	Native	Not.threatened	Common	Common
Reseda luteola	Reseda luteola L.	angiosperms	Brassicales	Resedaceae	Reseda	Sig	Unimodal	0.6344	0.83	0.43	0.4	Sig	Unimodal	0.5516	0.82	0.54	0.28	Unimodal	0.475854	0.89	0.39	0.5	Herbaceous	Native	Not.threatened	Common	Common
Rhamnus cathartica	Rhamnus cathartica L.	angiosperms	Rosales	Rhamnaceae	Rhamnus	Sig	Unimodal	0.794	0.89	0.15	0.74	Sig	Unimodal	0.4712	0.93	0.23	0.7	Unimodal	0.639213	0.97	0.22	0.75	Woody	Native	Not.threatened	Common	Common
Rhinanthus alectorolophus	Rhinanthus alectorolophus (Scop.) Pollich	angiosperms	Lamiales	Orobanchaceae	Rhinanthus	Sig	Unimodal	0.464	0.88	0.21	0.67	Sig	Unimodal	0.2396	0.84	0	0.84	Unimodal	0.44619	0.93	0.17	0.76	Herbaceous	Native	Not.threatened	Rare	Rare
Rhinanthus angustifolius	Rhinanthus serotinus (Schönh.) Oborny	angiosperms	Lamiales	Orobanchaceae	Rhinanthus	Sig	Unimodal	0.5888	0.87	0.32	0.55	Sig	Unimodal	0.3644	0.79	0.2	0.59	Unimodal	0.56	0.93	0.35	0.58	Herbaceous	Native	Not.threatened	Common	Common
Rhinanthus minor	Rhinanthus minor L.	angiosperms	Lamiales	Orobanchaceae	Rhinanthus	Sig	Increase	1	0.91	0.27	0.64	Sig	Unimodal	0.428	0.83	0.33	0.5	Unimodal	0.761728	0.97	0.25	0.72	Herbaceous	Native	Not.threatened	Common	Common
Rhododendron luteum	Rhododendron luteum Sweet	angiosperms	Ericales	Ericaceae	Rhododendron	Sig	Increase	1	0.96	0.09	0.87	Sig	Increase	1	1	0.15	0.85	Increase	1	0.96	0.54	0.42	Woody	Exotic	NA	NA	NA
Rhododendron ponticum	Rhododendron ponticum L.	angiosperms	Ericales	Ericaceae	Rhododendron	Sig	Unimodal	0.6956	0.9	0.06	0.84	Sig	Unimodal	0.6188	0.95	0.1	0.85	Unimodal	0.427838	0.9	0.18	0.72	Woody	Exotic	NA	NA	NA
Rhus typhina	Rhus typhina L.	angiosperms	Sapindales	Anacardiaceae	Rhus	Sig	Unimodal	0.4292	0.79	0.34	0.45	Sig	Unimodal	0.3776	0.66	0.57	0.09	Unimodal	0.298205	0.81	0.02	0.79	Woody	Exotic	NA	NA	NA
Rhynchospora alba	Rhynchospora alba (L.) Vahl	angiosperms	Poales	Cyperaceae	Rhynchospora	Sig	Unimodal	0.9104	0.83	0.02	0.81	Sig	Unimodal	0.5972	0.94	0.15	0.79	Unimodal	0.675238	0.97	0.13	0.84	Herbaceous	Native	Threatened	Rare	Rather.rare
Rhynchospora fusca	Rhynchospora fusca (L.) W.T.Aiton	angiosperms	Poales	Cyperaceae	Rhynchospora	Sig	Unimodal	0.8384	0.85	0.03	0.82	Sig	Unimodal	0.5744	0.94	0.13	0.81	Unimodal	0.617561	0.97	0.17	0.8	Herbaceous	Native	Not.threatened	Common	Common
Ribes alpinum	Ribes alpinum L.	angiosperms	Saxifragales	Grossulariaceae	Ribes	Sig	Unimodal	0.6332	0.91	0.15	0.76	Sig	Unimodal	0.5684	0.95	0.24	0.71	Unimodal	0.334483	0.91	0	0.91	Woody	Native	Not.threatened	Rare	Rare
Ribes nigrum	Ribes nigrum L.	angiosperms	Saxifragales	Grossulariaceae	Ribes	Sig	Unimodal	0.548	0.9	0.23	0.67	Sig	Unimodal	0.4028	0.91	0.06	0.85	Unimodal	0.463846	0.92	0.27	0.65	Woody	Native	Not.threatened	Common	Common
Ribes rubrum	Ribes rubrum L.	angiosperms	Saxifragales	Grossulariaceae	Ribes	Sig	Unimodal	0.5708	0.87	0.32	0.55	Sig	Unimodal	0.434	0.88	0.2	0.68	Unimodal	0.494	0.87	0.47	0.4	Woody	Native	Not.threatened	Common	Common
Ribes sanguineum	Ribes sanguineum Pursh	angiosperms	Saxifragales	Grossulariaceae	Ribes	Sig	Unimodal	0.608	0.88	0.32	0.56	Sig	Unimodal	0.5036	0.84	0.52	0.32	Unimodal	0.495161	0.94	0.36	0.58	Woody	Exotic	NA	NA	NA
Ribes uva-crispa	Ribes uva-crispa L.	angiosperms	Saxifragales	Grossulariaceae	Ribes	Sig	Unimodal	0.5948	0.88	0.29	0.59	Sig	Unimodal	0.47	0.91	0.27	0.64	Unimodal	0.471538	0.9	0.35	0.55	Woody	Native	Not.threatened	Common	Common
Robinia pseudoacacia	Robinia pseudoacacia L.	angiosperms	Fabales	Fabaceae	Robinia	Sig	Unimodal	0.6452	0.88	0.29	0.59	Sig	Unimodal	0.5912	0.91	0.39	0.52	Unimodal	0.387442	0.87	0.09	0.78	Woody	Native	Not.threatened	Common	Common
Rorippa amphibia	Rorippa amphibia (L.) Besser	angiosperms	Brassicales	Brassicaceae	Rorippa	Sig	Unimodal	0.4856	0.79	0.47	0.32	Sig	Unimodal	0.2024	0.68	0.09	0.59	Unimodal	0.5612	0.88	0.49	0.39	Herbaceous	Native	Not.threatened	Common	Common
Rorippa austriaca	Rorippa austriaca (Crantz) Spach	angiosperms	Brassicales	Brassicaceae	Rorippa	Sig	Unimodal	0.4832	0.79	0.47	0.32	Sig	Unimodal	0.152	0.68	0.01	0.67	Unimodal	0.827627	0.89	0.52	0.37	Herbaceous	Native	Not.threatened	Rare	Rather.rare
Rorippa palustris	Rorippa palustris (L.) Besser	angiosperms	Brassicales	Brassicaceae	Rorippa	Sig	Unimodal	0.5636	0.81	0.46	0.35	Sig	Unimodal	0.3296	0.75	0.21	0.54	Unimodal	0.603288	0.89	0.48	0.41	Herbaceous	Native	Not.threatened	Common	Common
Rorippa sylvestris	Rorippa sylvestris (L.) Besser	angiosperms	Brassicales	Brassicaceae	Rorippa	Sig	Unimodal	0.506	0.81	0.48	0.33	Sig	Unimodal	0.2396	0.66	0.4	0.26	Unimodal	0.516154	0.88	0.49	0.39	Herbaceous	Native	Not.threatened	Common	Common
Rorippa x armoracioides	Rorippa × armoracioides (Tausch) Fuss	NA	NA	NA	NA	Sig	Unimodal	0.2252	0.76	0	0.76	Sig	Unimodal	0.1424	0.88	0	0.88	Decrease	0	0.65	0.02	0.63	Herbaceous	Native	Not.known	Rare	Rare
Rosa arvensis	Rosa arvensis Huds.	angiosperms	Rosales	Rosaceae	Rosa	Sig	Unimodal	0.506	0.91	0.18	0.73	Sig	Unimodal	0.4004	0.93	0.04	0.89	Unimodal	0.295806	0.92	0	0.92	Woody	Native	Not.threatened	Rare	Rare
Rosa canina	Rosa canina L.	angiosperms	Rosales	Rosaceae	Rosa	Sig	Unimodal	0.62	0.85	0.39	0.46	Sig	Unimodal	0.3716	0.82	0.16	0.66	Unimodal	0.576883	0.93	0.41	0.52	Woody	Native	Not.threatened	Common	Common
Rosa corymbifera	Rosa corymbifera Borkh.	angiosperms	Rosales	Rosaceae	Rosa	Sig	Increase	1	0.87	0.41	0.46	Sig	Unimodal	0.3668	0.68	0.5	0.18	Unimodal	0.684815	0.97	0.31	0.66	Woody	Native	Not.threatened	Rare	Rather.rare
Rosa glauca	Rosa glauca Pourr.	angiosperms	Rosales	Rosaceae	Rosa	Sig	Increase	1	0.96	0.16	0.8	Sig	Unimodal	0.6152	0.92	0.4	0.52	Unimodal	0.789167	0.99	0.17	0.82	Woody	Exotic	NA	NA	NA
Rosa multiflora	Rosa multiflora Thunb.	angiosperms	Rosales	Rosaceae	Rosa	Sig	Unimodal	0.56	0.88	0.32	0.56	Sig	Unimodal	0.422	0.84	0.28	0.56	Unimodal	0.488	0.92	0.36	0.56	Woody	Exotic	NA	NA	NA
Rosa rubiginosa	Rosa rubiginosa L.	angiosperms	Rosales	Rosaceae	Rosa	Sig	Increase	1	0.92	0.21	0.71	Sig	Unimodal	0.548	0.91	0.42	0.49	Unimodal	0.686	0.97	0.23	0.74	Woody	Native	Not.threatened	Common	Common
Rosa rugosa	Rosa rugosa Thunb.	angiosperms	Rosales	Rosaceae	Rosa	Sig	Increase	1	0.89	0.35	0.54	Sig	Unimodal	0.4748	0.82	0.48	0.34	Unimodal	0.717187	0.96	0.32	0.64	Woody	Exotic	NA	NA	NA
Rosa spinosissima	Rosa spinosissima L.	angiosperms	Rosales	Rosaceae	Rosa	Sig	Increase	1	0.91	0.05	0.86	Sig	Unimodal	0.5144	0.92	0.36	0.56	Unimodal	0.808214	0.97	0.07	0.9	Woody	Native	Not.threatened	Rare	Rather.rare
Rosa tomentosa	Rosa tomentosa Sm.	angiosperms	Rosales	Rosaceae	Rosa	Sig	Increase	1	0.87	0.49	0.38	Sig	Increase	1	0.9	0.57	0.33	Unimodal	0.53	0.9	0.47	0.43	Woody	Native	Threatened	Rare	Rare
Rosa virginiana	Rosa virginiana Mill.	angiosperms	Rosales	Rosaceae	Rosa	Sig	Increase	1	0.95	0.31	0.64	Sig	Unimodal	0.4892	0.88	0.45	0.43	Unimodal	0.814348	0.98	0.27	0.71	Woody	Exotic	NA	NA	NA
Rostraria cristata	Rostraria cristata (L.) Tzvelev	angiosperms	Poales	Poaceae	Rostraria	Sig	Unimodal	0.2036	0.73	0	0.73	Sig	Decrease	0	0.69	0	0.69	Unimodal	0.285	0.85	0	0.85	Herbaceous	Exotic	NA	NA	NA
Rubus caesius	Rubus caesius L.	angiosperms	Rosales	Rosaceae	Rubus	Sig	Unimodal	0.7232	0.74	0.55	0.19	Sig	Decrease	0	0.64	0.39	0.25	Unimodal	0.754336	0.86	0.52	0.34	Woody	Native	Not.threatened	Common	Common
Rubus idaeus	Rubus idaeus L.	angiosperms	Rosales	Rosaceae	Rubus	Sig	Unimodal	0.626	0.89	0.19	0.7	Sig	Unimodal	0.5252	0.93	0.27	0.66	Unimodal	0.454364	0.88	0.3	0.58	Woody	Native	Not.threatened	Common	Common
Rudbeckia hirta	Rudbeckia hirta L.	angiosperms	Asterales	Asteraceae	Rudbeckia	Sig	Unimodal	0.3368	0.76	0.13	0.63	Sig	Decrease	0	0.65	0.08	0.57	Unimodal	0.22619	0.89	0	0.89	Herbaceous	Exotic	NA	NA	NA
Rumex acetosa	Rumex acetosa L.	angiosperms	Caryophyllales	Polygonaceae	Rumex	Sig	Unimodal	0.5252	0.77	0.51	0.26	Sig	Unimodal	0.3788	0.74	0.36	0.38	Unimodal	0.505968	0.8	0.55	0.25	Herbaceous	Native	Not.threatened	Common	Common
Rumex acetosella	Rumex acetosella L.	angiosperms	Caryophyllales	Polygonaceae	Rumex	Sig	Unimodal	0.8024	0.83	0.36	0.47	Sig	Unimodal	0.5684	0.87	0.45	0.42	Unimodal	0.63087	0.87	0.48	0.39	Herbaceous	Native	Not.threatened	Common	Common
Rumex conglomeratus	Rumex conglomeratus Murray	angiosperms	Caryophyllales	Polygonaceae	Rumex	Sig	Unimodal	0.4796	0.76	0.51	0.25	Sig	Unimodal	0.1052	0.65	0.29	0.36	Unimodal	0.5395	0.84	0.53	0.31	Herbaceous	Native	Not.threatened	Common	Common
Rumex crispus	Rumex crispus L.	angiosperms	Caryophyllales	Polygonaceae	Rumex	Sig	Unimodal	0.4796	0.71	0.56	0.15	Sig	Decrease	0	0.65	0.32	0.33	Unimodal	0.595	0.82	0.55	0.27	Herbaceous	Native	Not.threatened	Common	Common
Rumex hydrolapathum	Rumex hydrolapathum Huds.	angiosperms	Caryophyllales	Polygonaceae	Rumex	Sig	Unimodal	0.4652	0.77	0.46	0.31	Sig	Decrease	0	0.65	0.16	0.49	Unimodal	0.535946	0.85	0.52	0.33	Herbaceous	Native	Not.threatened	Common	Common
Rumex maritimus	Rumex maritimus L.	angiosperms	Caryophyllales	Polygonaceae	Rumex	Sig	Increase	1	0.86	0.4	0.46	Sig	Decrease	0	0.66	0.34	0.32	Increase	1	0.99	0.32	0.67	Herbaceous	Native	Not.threatened	Common	Common
Rumex obtusifolius	Rumex obtusifolius L.	angiosperms	Caryophyllales	Polygonaceae	Rumex	Sig	Unimodal	0.5108	0.75	0.53	0.22	Sig	Unimodal	0.3956	0.71	0.46	0.25	Unimodal	0.479545	0.77	0.53	0.24	Herbaceous	Native	Not.threatened	Common	Common
Rumex palustris	Rumex palustris Sm.	angiosperms	Caryophyllales	Polygonaceae	Rumex	Sig	Unimodal	0.6884	0.84	0.42	0.42	Sig	Decrease	0	0.65	0.16	0.49	Unimodal	0.715	0.97	0.34	0.63	Herbaceous	Native	Not.threatened	Common	Common
Rumex sanguineus	Rumex sanguineus L.	angiosperms	Caryophyllales	Polygonaceae	Rumex	Sig	Unimodal	0.5528	0.9	0.23	0.67	Sig	Unimodal	0.4232	0.9	0.15	0.75	Unimodal	0.472407	0.92	0.29	0.63	Herbaceous	Native	Not.threatened	Common	Common
Rumex thyrsiflorus	Rumex thyrsiflorus Fingerh.	angiosperms	Caryophyllales	Polygonaceae	Rumex	Sig	Unimodal	0.4784	0.84	0.38	0.46	Sig	Decrease	0	0.65	0.07	0.58	Unimodal	0.497568	0.95	0.34	0.61	Herbaceous	Native	Not.threatened	Rare	Rather.rare
Rumex x pratensis	Rumex × pratensis Mert. & W.D.J.Koch	NA	NA	NA	NA	Sig	Unimodal	0.4496	0.76	0.43	0.33	Sig	Unimodal	0.2048	0.66	0.28	0.38	Unimodal	0.447407	0.81	0.42	0.39	Herbaceous	Exotic	NA	NA	NA
Ruppia maritima	Ruppia maritima L.	angiosperms	Alismatales	Ruppiaceae	Ruppia	Sig	Increase	1	0.93	0.38	0.55	Sig	Decrease	0	0.69	0.02	0.67	Increase	1	1	0.22	0.78	Herbaceous	Native	Threatened	Rare	Rare
Ruta graveolens	Ruta graveolens L.	angiosperms	Sapindales	Rutaceae	Ruta	Sig	None	NA	0.63	0.63	0	Sig	U-shaped	NA	NA	NA	NA	Unimodal	0.4904	0.78	0.56	0.22	Herbaceous	Exotic	NA	NA	NA
Sagina apetala	Sagina apetala Ard.	angiosperms	Caryophyllales	Caryophyllaceae	Sagina	Sig	Unimodal	0.338	0.73	0.23	0.5	Sig	Decrease	0	0.66	0.09	0.57	Unimodal	0.392174	0.81	0.25	0.56	Herbaceous	Native	Not.threatened	Common	Common
Sagina maritima	Sagina maritima G.Don	angiosperms	Caryophyllales	Caryophyllaceae	Sagina	Sig	Increase	1	0.96	0.11	0.85	Sig	Decrease	0	0.65	0.22	0.43	Increase	1	1	0.07	0.93	Herbaceous	Native	Not.threatened	Rare	Rare
Sagina micropetala	Sagina micropetala Rauschert	angiosperms	Caryophyllales	Caryophyllaceae	Sagina	Sig	Unimodal	0.4244	0.76	0.38	0.38	Sig	Decrease	0	0.65	0.16	0.49	Unimodal	0.455625	0.86	0.36	0.5	Herbaceous	Native	Not.threatened	Common	Common
Sagina nodosa	Sagina nodosa (L.) Fenzl	angiosperms	Caryophyllales	Caryophyllaceae	Sagina	Sig	Increase	1	0.95	0.07	0.88	Sig	Unimodal	0.3932	0.81	0.25	0.56	Increase	1	0.98	0.05	0.93	Herbaceous	Native	Threatened	Rare	Rather.rare
Sagina procumbens	Sagina procumbens L.	angiosperms	Caryophyllales	Caryophyllaceae	Sagina	Sig	Unimodal	0.56	0.77	0.52	0.25	Sig	Unimodal	0.3332	0.7	0.36	0.34	Unimodal	0.536	0.84	0.52	0.32	Herbaceous	Native	Not.threatened	Common	Common
Sagittaria latifolia	Sagittaria latifolia Willd.	angiosperms	Alismatales	Alismataceae	Sagittaria	Sig	Unimodal	0.4532	0.84	0.29	0.55	Sig	Unimodal	0.536	0.74	0.59	0.15	Unimodal	0.255263	0.86	0	0.86	Herbaceous	Exotic	NA	NA	NA
Sagittaria sagittifolia	Sagittaria sagittifolia L.	angiosperms	Alismatales	Alismataceae	Sagittaria	Sig	Unimodal	0.3248	0.7	0.34	0.36	Sig	Decrease	0	0.65	0.12	0.53	Unimodal	0.448462	0.73	0.52	0.21	Herbaceous	Native	Not.threatened	Common	Common
Salix alba	Salix alba L.	angiosperms	Malpighiales	Salicaceae	Salix	Sig	Unimodal	0.4448	0.74	0.46	0.28	Sig	Decrease	0	0.65	0.24	0.41	Unimodal	0.509623	0.82	0.54	0.28	Woody	Native	Not.threatened	Common	Common
Salix aurita	Salix aurita L.	angiosperms	Malpighiales	Salicaceae	Salix	Sig	Unimodal	0.7304	0.87	0.3	0.57	Sig	Unimodal	0.4772	0.9	0.33	0.57	Unimodal	0.628375	0.93	0.4	0.53	Woody	Native	Not.threatened	Common	Common
Salix caprea	Salix caprea L.	angiosperms	Malpighiales	Salicaceae	Salix	Sig	Unimodal	0.5792	0.82	0.44	0.38	Sig	Unimodal	0.4448	0.82	0.39	0.43	Unimodal	0.4865	0.86	0.46	0.4	Woody	Native	Not.threatened	Common	Common
Salix cinerea	Salix cinerea L.	angiosperms	Malpighiales	Salicaceae	Salix	Sig	Unimodal	0.602	0.81	0.45	0.36	Sig	Unimodal	0.3992	0.79	0.3	0.49	Unimodal	0.603273	0.87	0.5	0.37	Woody	Native	Not.threatened	Common	Common
Salix pentandra	Salix pentandra L.	angiosperms	Malpighiales	Salicaceae	Salix	Sig	Increase	1	0.9	0.28	0.62	Sig	Unimodal	0.3176	0.82	0.04	0.78	Unimodal	0.82878	0.98	0.24	0.74	Woody	Native	Not.threatened	Rare	Rather.rare
Salix purpurea	Salix purpurea L.	angiosperms	Malpighiales	Salicaceae	Salix	Sig	Increase	1	0.91	0.23	0.68	Sig	Unimodal	0.4268	0.78	0.41	0.37	Unimodal	0.801176	0.98	0.2	0.78	Woody	Native	Not.threatened	Common	Common
Salix repens	Salix repens L.	angiosperms	Malpighiales	Salicaceae	Salix	Sig	Increase	1	0.88	0.14	0.74	Sig	Unimodal	0.4904	0.91	0.36	0.55	Unimodal	0.747191	0.96	0.21	0.75	Woody	Native	Not.threatened	Common	Common
Salix triandra	Salix triandra L.	angiosperms	Malpighiales	Salicaceae	Salix	Sig	Unimodal	0.5504	0.88	0.33	0.55	Sig	Unimodal	0.3296	0.78	0.12	0.66	Unimodal	0.550448	0.94	0.37	0.57	Woody	Native	Not.threatened	Common	Common
Salix viminalis	Salix viminalis L.	angiosperms	Malpighiales	Salicaceae	Salix	Sig	Unimodal	0.4964	0.82	0.46	0.36	Sig	Unimodal	0.2264	0.67	0.23	0.44	Unimodal	0.531235	0.87	0.49	0.38	Woody	Native	Not.threatened	Common	Common
Salix x multinervis	Salix integra Thunb.	NA	NA	NA	NA	Sig	Unimodal	0.6176	0.86	0.38	0.48	Sig	Unimodal	0.3632	0.86	0.07	0.79	Unimodal	0.809663	0.94	0.46	0.48	Woody	Exotic	NA	NA	NA
Salix x reichardtii	Salix reichardtii A.Kern.	NA	NA	NA	NA	Sig	Increase	1	0.89	0.48	0.41	NA	NA	NA	NA	NA	NA	NA	NA	NA	NA	NA	Woody	Exotic	NA	NA	NA
Salsola kali	Salsola kali L.	angiosperms	Caryophyllales	Amaranthaceae	Salsola	Sig	Increase	1	0.94	0.05	0.89	Sig	Unimodal	0.2984	0.74	0.15	0.59	Increase	1	0.99	0.03	0.96	Herbaceous	Native	Not.threatened	Rare	Rare
Salvia hispanica	Salvia hispanica L.	angiosperms	Lamiales	Lamiaceae	Salvia	Sig	Decrease	0	0.68	0.2	0.48	Sig	Decrease	0	0.69	0	0.69	Unimodal	0.318784	0.7	0.31	0.39	Herbaceous	Exotic	NA	NA	NA
Salvia nemorosa	Salvia nemorosa L.	angiosperms	Lamiales	Lamiaceae	Salvia	Sig	Decrease	0	0.64	0.53	0.11	Sig	Decrease	0	0.67	0.15	0.52	Unimodal	0.518068	0.8	0.56	0.24	Herbaceous	Exotic	NA	NA	NA
Salvia officinalis	Salvia officinalis L.	angiosperms	Lamiales	Lamiaceae	Salvia	Sig	Increase	1	0.77	0.58	0.19	Sig	None	NA	0.63	0.63	0	Increase	1	0.94	0.56	0.38	Herbaceous	Exotic	NA	NA	NA
Salvia pratensis	Salvia pratensis L.	angiosperms	Lamiales	Lamiaceae	Salvia	Sig	Unimodal	0.4436	0.86	0.2	0.66	Sig	Unimodal	0.2732	0.72	0.11	0.61	Unimodal	0.384828	0.91	0.05	0.86	Herbaceous	Native	Threatened	Rare	Rare
Salvinia molesta	Salvinia adnata Desv.	pteridophytes	Salviniales	Salviniaceae	Salvinia	Sig	Unimodal	0.4604	0.79	0.41	0.38	Sig	Decrease	0	0.64	0.44	0.2	Unimodal	0.356875	0.93	0.01	0.92	Herbaceous	Exotic	NA	NA	NA
Sambucus ebulus	Sambucus ebulus L.	angiosperms	Rubiales	Viburnaceae	Sambucus	Sig	Unimodal	0.506	0.82	0.47	0.35	Sig	Unimodal	0.3308	0.68	0.44	0.24	Unimodal	0.381136	0.91	0.04	0.87	Herbaceous	Native	Threatened	Rare	Rare
Sambucus nigra	Sambucus nigra L.	angiosperms	Rubiales	Viburnaceae	Sambucus	Sig	Unimodal	0.584	0.8	0.47	0.33	Sig	Unimodal	0.4616	0.79	0.47	0.32	Unimodal	0.545385	0.82	0.54	0.28	Woody	Native	Not.threatened	Common	Common
Sambucus racemosa	Sambucus racemosa L.	angiosperms	Rubiales	Viburnaceae	Sambucus	Sig	Unimodal	0.608	0.9	0.13	0.77	Sig	Unimodal	0.5228	0.94	0.2	0.74	Unimodal	0.384762	0.88	0.08	0.8	Woody	Native	Not.threatened	Common	Common
Samolus valerandi	Samolus valerandi L.	angiosperms	Ericales	Primulaceae	Samolus	Sig	Increase	1	0.92	0.26	0.66	Sig	Unimodal	0.338	0.76	0.2	0.56	Unimodal	0.872	0.98	0.21	0.77	Herbaceous	Native	Not.threatened	Common	Common
Sanguisorba officinalis	Sanguisorba officinalis L.	angiosperms	Rosales	Rosaceae	Sanguisorba	Sig	Unimodal	0.4424	0.81	0.32	0.49	Sig	Unimodal	0.2144	0.71	0.03	0.68	Unimodal	0.4748	0.86	0.43	0.43	Herbaceous	Native	Not.threatened	Rare	Rather.rare
Sanicula europaea	Sanicula europaea L.	angiosperms	Apiales	Apiaceae	Sanicula	Sig	Unimodal	0.4916	0.91	0.08	0.83	Sig	Unimodal	0.338	0.94	0	0.94	Unimodal	0.295	0.92	0	0.92	Herbaceous	Native	Threatened	Rare	Rare
Saponaria officinalis	Saponaria officinalis L.	angiosperms	Caryophyllales	Caryophyllaceae	Saponaria	Sig	Unimodal	0.698	0.86	0.37	0.49	Sig	Unimodal	0.494	0.83	0.51	0.32	Unimodal	0.562394	0.93	0.4	0.53	Herbaceous	Native	Not.threatened	Common	Common
Saxifraga granulata	Saxifraga granulata L.	angiosperms	Saxifragales	Saxifragaceae	Saxifraga	Sig	Unimodal	0.5132	0.88	0.31	0.57	Sig	Unimodal	0.398	0.85	0.18	0.67	Unimodal	0.397143	0.93	0.05	0.88	Herbaceous	Native	Threatened	Rare	Rare
Saxifraga tridactylites	Saxifraga tridactylites L.	angiosperms	Saxifragales	Saxifragaceae	Saxifraga	Sig	Increase	1	0.94	0.3	0.64	Sig	Unimodal	0.4436	0.81	0.4	0.41	Unimodal	0.792773	0.97	0.24	0.73	Herbaceous	Native	Not.threatened	Rare	Rather.rare
Scabiosa columbaria	Scabiosa columbaria L.	angiosperms	Dipsacales	Caprifoliaceae	Scabiosa	Sig	Unimodal	0.4676	0.84	0.32	0.52	Sig	Unimodal	0.434	0.77	0.45	0.32	Unimodal	0.3176	0.87	0.01	0.86	Herbaceous	Native	Threatened	Rare	Rare
Schoenoplectus lacustris	Schoenoplectus lacustris (L.) Palla	angiosperms	Poales	Cyperaceae	Schoenoplectus	Sig	Unimodal	0.6056	0.85	0.39	0.46	Sig	Unimodal	0.2792	0.69	0.25	0.44	Unimodal	0.607879	0.94	0.39	0.55	Herbaceous	Native	Not.threatened	Common	Common
Schoenoplectus tabernaemontani	Schoenoplectus tabernaemontani (C.C.Gmel.) Palla	angiosperms	Poales	Cyperaceae	Schoenoplectus	Sig	Increase	1	0.85	0.42	0.43	Sig	Decrease	0	0.66	0.27	0.39	Unimodal	0.834787	0.97	0.32	0.65	Herbaceous	Native	Not.threatened	Common	Common
Schoenoplectus triqueter	Schoenoplectus triqueter (L.) Palla	angiosperms	Poales	Cyperaceae	Schoenoplectus	Sig	Increase	1	0.96	0.09	0.87	Sig	Decrease	0	0.69	0	0.69	Increase	1	1	0.04	0.96	Herbaceous	Native	Threatened	Rare	Rare
Schoenus nigricans	Schoenus nigricans L.	angiosperms	Poales	Cyperaceae	Schoenus	Sig	Increase	1	0.83	0	0.83	Sig	Unimodal	0.4508	0.84	0.38	0.46	Increase	1	0.93	0	0.93	Herbaceous	Native	Threatened	Rare	Rare
Scilla bifolia	Scilla bifolia L.	angiosperms	Asparagales	Asparagaceae	Scilla	Sig	Unimodal	0.5192	0.9	0.26	0.64	Sig	Unimodal	0.4148	0.86	0.21	0.65	Unimodal	0.445862	0.92	0.19	0.73	Herbaceous	Native	Not.threatened	Rare	Rare
Scilla mischtschenkoana	Scilla mischtschenkoana Grossh.	angiosperms	Asparagales	Asparagaceae	Scilla	Sig	Unimodal	0.4892	0.89	0.24	0.65	Sig	Unimodal	0.3836	0.76	0.32	0.44	Unimodal	0.363111	0.93	0	0.93	Herbaceous	Exotic	NA	NA	NA
Scilla siberica	Scilla siberica Haw.	angiosperms	Asparagales	Asparagaceae	Scilla	Sig	Unimodal	0.5156	0.86	0.38	0.48	Sig	Unimodal	0.356	0.73	0.33	0.4	Unimodal	0.431389	0.93	0.12	0.81	Herbaceous	Native	Not.threatened	Rare	Rather.rare
Scirpus sylvaticus	Scirpus sylvaticus L.	angiosperms	Poales	Cyperaceae	Scirpus	Sig	Unimodal	0.5048	0.88	0.29	0.59	Sig	Unimodal	0.386	0.9	0.05	0.85	Unimodal	0.399048	0.88	0.12	0.76	Herbaceous	Native	Not.threatened	Common	Common
Scleranthus annuus	Scleranthus annuus L.	angiosperms	Caryophyllales	Caryophyllaceae	Scleranthus	Sig	Unimodal	0.8252	0.89	0.18	0.71	Sig	Unimodal	0.5384	0.94	0.29	0.65	Unimodal	0.643944	0.96	0.33	0.63	Herbaceous	Native	Not.threatened	Common	Common
Scrophularia auriculata	Scrophularia auriculata L.	angiosperms	Lamiales	Scrophulariaceae	Scrophularia	Sig	Unimodal	0.4904	0.83	0.42	0.41	Sig	Unimodal	0.2768	0.74	0.09	0.65	Unimodal	0.489242	0.89	0.43	0.46	Herbaceous	Native	Not.threatened	Common	Common
Scrophularia nodosa	Scrophularia nodosa L.	angiosperms	Lamiales	Scrophulariaceae	Scrophularia	Sig	Unimodal	0.6644	0.86	0.31	0.55	Sig	Unimodal	0.5636	0.89	0.41	0.48	Unimodal	0.485	0.87	0.43	0.44	Herbaceous	Native	Not.threatened	Common	Common
Scrophularia umbrosa	Scrophularia umbrosa Dumort.	angiosperms	Lamiales	Scrophulariaceae	Scrophularia	Sig	Unimodal	0.6596	0.88	0.3	0.58	Sig	Unimodal	0.386	0.83	0.18	0.65	Unimodal	0.704	0.96	0.35	0.61	Herbaceous	Native	Not.threatened	Common	Common
Scrophularia vernalis	Scrophularia vernalis L.	angiosperms	Lamiales	Scrophulariaceae	Scrophularia	Sig	Unimodal	0.83	0.89	0.18	0.71	Sig	Unimodal	0.5288	0.94	0.31	0.63	Unimodal	0.582778	0.97	0.24	0.73	Herbaceous	Native	Not.threatened	Rare	Rare
Scutellaria altissima	Scutellaria altissima L.	angiosperms	Lamiales	Lamiaceae	Scutellaria	Sig	Unimodal	0.6176	0.69	0.6	0.09	Sig	None	NA	0.63	0.63	0	Unimodal	0.295	0.89	0	0.89	Herbaceous	Exotic	NA	NA	NA
Scutellaria columnae	Scutellaria columnae All.	angiosperms	Lamiales	Lamiaceae	Scutellaria	Sig	Increase	1	0.96	0.16	0.8	Sig	Unimodal	0.764	0.96	0.32	0.64	Unimodal	0.724464	0.98	0.26	0.72	Herbaceous	Native	Not.threatened	Rare	Rare
Scutellaria galericulata	Scutellaria galericulata L.	angiosperms	Lamiales	Lamiaceae	Scutellaria	Sig	Unimodal	0.722	0.81	0.45	0.36	Sig	Unimodal	0.4748	0.76	0.54	0.22	Unimodal	0.672881	0.9	0.47	0.43	Herbaceous	Native	Not.threatened	Common	Common
Scutellaria minor	Scutellaria minor Huds.	angiosperms	Lamiales	Lamiaceae	Scutellaria	Sig	Unimodal	0.74	0.9	0.06	0.84	Sig	Unimodal	0.5708	0.95	0.28	0.67	Unimodal	0.68	0.98	0.25	0.73	Herbaceous	Native	Threatened	Rare	Rare
Secale cereale	Secale cereale L.	angiosperms	Poales	Poaceae	Secale	Sig	Unimodal	0.5684	0.85	0.42	0.43	Sig	Unimodal	0.5504	0.77	0.58	0.19	Unimodal	0.420732	0.92	0.12	0.8	Herbaceous	Exotic	NA	NA	NA
Securigera varia	Securigera varia (L.) Lassen	angiosperms	Fabales	Fabaceae	Securigera	Sig	Unimodal	0.434	0.82	0.27	0.55	Sig	Decrease	0	0.65	0.16	0.49	Unimodal	0.425581	0.9	0.17	0.73	Herbaceous	Native	Not.threatened	Rare	Rather.rare
Sedum acre	Sedum acre L.	angiosperms	Saxifragales	Crassulaceae	Sedum	Sig	Unimodal	0.7424	0.8	0.48	0.32	Sig	Unimodal	0.428	0.71	0.52	0.19	Unimodal	0.677736	0.91	0.47	0.44	Herbaceous	Native	Not.threatened	Common	Common
Sedum album	Sedum album L.	angiosperms	Saxifragales	Crassulaceae	Sedum	Sig	Unimodal	0.4088	0.77	0.32	0.45	Sig	Decrease	0	0.66	0.27	0.39	Unimodal	0.397963	0.85	0.17	0.68	Herbaceous	Native	Not.threatened	Common	Common
Sedum hispanicum	Sedum hispanicum L.	angiosperms	Saxifragales	Crassulaceae	Sedum	Sig	Unimodal	0.3128	0.68	0.39	0.29	Sig	None	NA	0.63	0.63	0	Unimodal	0.1725	0.79	0	0.79	Herbaceous	Native	Not.known	Rare	Rare
Sedum rupestre	Sedum rupestre L.	angiosperms	Saxifragales	Crassulaceae	Sedum	Sig	Unimodal	0.3704	0.82	0.09	0.73	Sig	Decrease	0	0.66	0.12	0.54	Unimodal	0.359583	0.9	0.02	0.88	Herbaceous	Native	Threatened	Rare	Rather.rare
Sedum sarmentosum	Sedum sarmentosum Bunge	angiosperms	Saxifragales	Crassulaceae	Sedum	Sig	Decrease	0	0.67	0.04	0.63	Sig	Decrease	0	0.68	0.13	0.55	Unimodal	0.1	0.82	0	0.82	Herbaceous	Exotic	NA	NA	NA
Sedum sexangulare	Sedum sexangulare L.	angiosperms	Saxifragales	Crassulaceae	Sedum	Sig	Unimodal	0.4448	0.84	0.25	0.59	Sig	Decrease	0	0.65	0.26	0.39	Unimodal	0.446071	0.91	0.23	0.68	Herbaceous	Native	Threatened	Rare	Rather.rare
Senecio inaequidens	Senecio inaequidens DC.	angiosperms	Asterales	Asteraceae	Senecio	Sig	Unimodal	0.6848	0.76	0.53	0.23	Sig	Unimodal	0.512	0.72	0.6	0.12	Unimodal	0.53358	0.83	0.53	0.3	Herbaceous	Exotic	NA	NA	NA
Senecio ovatus	Senecio ovatus Willd.	angiosperms	Asterales	Asteraceae	Senecio	Sig	Unimodal	0.602	0.92	0.1	0.82	Sig	Unimodal	0.5156	0.95	0.18	0.77	Unimodal	0.29	0.92	0	0.92	Herbaceous	Native	Not.known	NA	NA
Senecio sarracenicus	Senecio sarracenicus L.	angiosperms	Asterales	Asteraceae	Senecio	Sig	Unimodal	0.7868	0.9	0.16	0.74	Sig	Unimodal	0.206	0.68	0.13	0.55	Increase	1	0.99	0.12	0.87	Herbaceous	Native	Not.threatened	Rare	Rare
Senecio sylvaticus	Senecio sylvaticus L.	angiosperms	Asterales	Asteraceae	Senecio	Sig	Unimodal	0.86	0.88	0.14	0.74	Sig	Unimodal	0.5984	0.93	0.27	0.66	Unimodal	0.669125	0.95	0.35	0.6	Herbaceous	Native	Not.threatened	Common	Common
Senecio viscosus	Senecio viscosus L.	angiosperms	Asterales	Asteraceae	Senecio	Sig	Increase	1	0.9	0.47	0.43	Sig	Increase	1	0.77	0.61	0.16	Unimodal	0.756721	0.95	0.42	0.53	Herbaceous	Native	Not.threatened	Common	Common
Senecio vulgaris	Senecio vulgaris L.	angiosperms	Asterales	Asteraceae	Senecio	Sig	Unimodal	0.392	0.69	0.47	0.22	Sig	Decrease	0	0.64	0.32	0.32	Unimodal	0.450833	0.76	0.49	0.27	Herbaceous	Native	Not.threatened	Common	Common
Setaria italica	Setaria italica (L.) P.Beauv.	angiosperms	Poales	Poaceae	Setaria	Sig	Unimodal	0.3248	0.74	0.19	0.55	Sig	Decrease	0	0.69	0	0.69	Unimodal	0.504762	0.88	0.5	0.38	Herbaceous	Exotic	NA	NA	NA
Setaria pumila	Setaria pumila (Poir.) Roem. & Schult.	angiosperms	Poales	Poaceae	Setaria	Sig	Unimodal	0.416	0.78	0.3	0.48	Sig	Unimodal	0.2456	0.68	0.23	0.45	Unimodal	0.35	0.82	0.09	0.73	Herbaceous	Native	Not.threatened	Common	Common
Setaria verticillata	Setaria verticillata (L.) P.Beauv.	angiosperms	Poales	Poaceae	Setaria	Sig	Unimodal	0.3068	0.79	0.03	0.76	Sig	Unimodal	0.1172	0.66	0.08	0.58	Unimodal	0.217037	0.8	0	0.8	Herbaceous	Native	Not.threatened	Common	Common
Setaria viridis	Setaria viridis (L.) P.Beauv.	angiosperms	Poales	Poaceae	Setaria	Sig	Unimodal	0.3944	0.79	0.23	0.56	Sig	Unimodal	0.152	0.65	0.31	0.34	Unimodal	0.310345	0.83	0.02	0.81	Herbaceous	Native	Not.threatened	Common	Common
Sherardia arvensis	Sherardia arvensis L.	angiosperms	Gentianales	Rubiaceae	Sherardia	Sig	Unimodal	0.5888	0.82	0.47	0.35	Sig	U-shaped	NA	NA	NA	NA	Unimodal	0.611522	0.94	0.41	0.53	Herbaceous	Native	Threatened	Rare	Rather.rare
Silene armeria	Silene armeria L.	angiosperms	Caryophyllales	Caryophyllaceae	Silene	Sig	Unimodal	0.524	0.84	0.44	0.4	Sig	Unimodal	0.416	0.81	0.32	0.49	Unimodal	0.392174	0.89	0.09	0.8	Herbaceous	Exotic	NA	NA	NA
Silene conica	Silene conica L.	angiosperms	Caryophyllales	Caryophyllaceae	Silene	Sig	Unimodal	0.794	0.88	0.29	0.59	Sig	Unimodal	0.224	0.69	0.14	0.55	Unimodal	0.732816	0.98	0.2	0.78	Herbaceous	Native	Not.threatened	Rare	Rare
Silene coronaria	Silene coronaria (Desr.) Clairv. ex Rchb.	angiosperms	Caryophyllales	Caryophyllaceae	Silene	Sig	Unimodal	0.47	0.8	0.42	0.38	Sig	Unimodal	0.3608	0.7	0.42	0.28	Unimodal	0.390833	0.85	0.16	0.69	Herbaceous	Exotic	NA	NA	NA
Silene dioica	Silene dioica (L.) Clairv.	angiosperms	Caryophyllales	Caryophyllaceae	Silene	Sig	Unimodal	0.6032	0.84	0.37	0.47	Sig	Unimodal	0.4808	0.84	0.44	0.4	Unimodal	0.514419	0.87	0.48	0.39	Herbaceous	Native	Not.threatened	Common	Common
Silene flos-cuculi	Silene flos-cuculi (L.) Greuter & Burdet	angiosperms	Caryophyllales	Caryophyllaceae	Silene	Sig	Unimodal	0.5528	0.82	0.42	0.4	Sig	Unimodal	0.3284	0.77	0.14	0.63	Unimodal	0.554	0.88	0.47	0.41	Herbaceous	Native	Not.threatened	Common	Common
Silene gallica	Silene gallica L.	angiosperms	Caryophyllales	Caryophyllaceae	Silene	Sig	Unimodal	0.3716	0.82	0.08	0.74	Sig	Decrease	0	0.68	0.12	0.56	Unimodal	0.3425	0.92	0	0.92	Herbaceous	Native	Threatened	Rare	Rare
Silene latifolia	Silene latifolia Poir.	angiosperms	Caryophyllales	Caryophyllaceae	Silene	Sig	Unimodal	0.5996	0.79	0.5	0.29	Sig	Unimodal	0.4136	0.74	0.45	0.29	Unimodal	0.563571	0.85	0.52	0.33	Herbaceous	Native	Not.threatened	Common	Common
Silene noctiflora	Silene noctiflora L.	angiosperms	Caryophyllales	Caryophyllaceae	Silene	Sig	Unimodal	0.6764	0.84	0.42	0.42	Sig	Unimodal	0.794	0.9	0.48	0.42	Unimodal	0.3416	0.85	0.04	0.81	Herbaceous	Native	Threatened	Rare	Rare
Silene nutans	Silene nutans L.	angiosperms	Caryophyllales	Caryophyllaceae	Silene	Sig	Increase	1	0.92	0.04	0.88	Sig	Unimodal	0.416	0.92	0.1	0.82	Unimodal	0.818333	0.97	0.03	0.94	Herbaceous	Native	Not.threatened	Rare	Rare
Silene otites	Silene otites (L.) Wibel	angiosperms	Caryophyllales	Caryophyllaceae	Silene	Sig	Increase	1	0.87	0.03	0.84	Sig	Unimodal	0.458	0.82	0.43	0.39	Unimodal	0.825238	0.97	0.03	0.94	Herbaceous	Native	Not.threatened	Rare	Rare
Silene vulgaris	Silene vulgaris (Moench) Garcke	angiosperms	Caryophyllales	Caryophyllaceae	Silene	Sig	Unimodal	0.4904	0.83	0.42	0.41	Sig	Unimodal	0.3836	0.7	0.48	0.22	Unimodal	0.404103	0.89	0.12	0.77	Herbaceous	Native	Not.threatened	Common	Common
Silene x hampeana	Silene × hampeana Meusel & K.Werner	NA	NA	NA	NA	Sig	Unimodal	0.4088	0.78	0.29	0.49	Sig	Unimodal	0.1952	0.69	0.06	0.63	Unimodal	0.360541	0.87	0.05	0.82	Herbaceous	Exotic	NA	NA	NA
Silybum marianum	Silybum marianum (L.) Gaertn.	angiosperms	Asterales	Asteraceae	Silybum	Sig	Unimodal	0.4388	0.81	0.31	0.5	Sig	Unimodal	0.2972	0.72	0.18	0.54	Unimodal	0.427879	0.81	0.36	0.45	Herbaceous	Exotic	NA	NA	NA
Sinapis alba	Sinapis alba L.	angiosperms	Brassicales	Brassicaceae	Sinapis	Sig	Unimodal	0.416	0.81	0.23	0.58	Sig	Decrease	0	0.66	0.24	0.42	Unimodal	0.387297	0.88	0.1	0.78	Herbaceous	Exotic	NA	NA	NA
Sinapis arvensis	Sinapis arvensis L.	angiosperms	Brassicales	Brassicaceae	Sinapis	Sig	Unimodal	0.2828	0.69	0.27	0.42	Sig	Decrease	0	0.67	0.13	0.54	Unimodal	0.365738	0.74	0.31	0.43	Herbaceous	Native	Not.threatened	Common	Common
Sisymbrium altissimum	Sisymbrium altissimum L.	angiosperms	Brassicales	Brassicaceae	Sisymbrium	Sig	Unimodal	0.65	0.78	0.52	0.26	Sig	Unimodal	0.3416	0.72	0.31	0.41	Unimodal	0.614032	0.88	0.51	0.37	Herbaceous	Native	Not.threatened	Common	Common
Sisymbrium irio	Sisymbrium irio L.	angiosperms	Brassicales	Brassicaceae	Sisymbrium	Sig	Unimodal	0.1172	0.68	0	0.68	Sig	Decrease	0	0.65	0	0.65	Unimodal	0.247	0.81	0	0.81	Herbaceous	Exotic	NA	NA	NA
Sisymbrium officinale	Sisymbrium officinale (L.) Scop.	angiosperms	Brassicales	Brassicaceae	Sisymbrium	Sig	Unimodal	0.518	0.79	0.5	0.29	Sig	Unimodal	0.3908	0.73	0.41	0.32	Unimodal	0.478378	0.82	0.48	0.34	Herbaceous	Native	Not.threatened	Common	Common
Sisymbrium orientale	Sisymbrium orientale L.	angiosperms	Brassicales	Brassicaceae	Sisymbrium	Sig	Unimodal	0.3536	0.75	0.22	0.53	Sig	U-shaped	NA	NA	NA	NA	Unimodal	0.357083	0.88	0.03	0.85	Herbaceous	Native	Not.threatened	Rare	Rather.rare
Sium latifolium	Sium latifolium L.	angiosperms	Apiales	Apiaceae	Sium	Sig	Unimodal	0.5936	0.84	0.41	0.43	Sig	Unimodal	0.3008	0.73	0.17	0.56	Unimodal	0.582692	0.95	0.37	0.58	Herbaceous	Native	Not.threatened	Common	Common
Smyrnium olusatrum	Smyrnium olusatrum L.	angiosperms	Apiales	Apiaceae	Smyrnium	Sig	Unimodal	0.3992	0.82	0.17	0.65	Sig	Decrease	0	0.69	0	0.69	Unimodal	0.5155	0.94	0.39	0.55	Herbaceous	Native	Not.threatened	Rare	Very.rare
Smyrnium perfoliatum	Smyrnium perfoliatum L.	angiosperms	Apiales	Apiaceae	Smyrnium	Sig	Unimodal	0.842	0.84	0.43	0.41	Sig	Unimodal	0.452	0.8	0.45	0.35	Unimodal	0.512	0.95	0.34	0.61	Herbaceous	Exotic	NA	NA	NA
Solanum dulcamara	Solanum dulcamara L.	angiosperms	Solanales	Solanaceae	Solanum	Sig	Unimodal	0.65	0.83	0.39	0.44	Sig	Unimodal	0.4304	0.79	0.39	0.4	Unimodal	0.600896	0.9	0.44	0.46	Woody	Native	Not.threatened	Common	Common
Solanum lycopersicum	Solanum lycopersicum L.	angiosperms	Solanales	Solanaceae	Solanum	Sig	Unimodal	0.3092	0.71	0.26	0.45	Sig	U-shaped	NA	NA	NA	NA	Unimodal	0.341333	0.85	0.05	0.8	Herbaceous	Exotic	NA	NA	NA
Solanum nigrum	Solanum nigrum L.	angiosperms	Solanales	Solanaceae	Solanum	Sig	Unimodal	0.5768	0.76	0.53	0.23	Sig	Unimodal	0.4592	0.71	0.56	0.15	Unimodal	0.488052	0.82	0.51	0.31	Herbaceous	Native	Not.threatened	Common	Common
Solanum triflorum	Solanum triflorum Nutt.	angiosperms	Solanales	Solanaceae	Solanum	Sig	Increase	1	0.97	0.23	0.74	Sig	Unimodal	0.4856	0.8	0.53	0.27	Increase	1	0.99	0.15	0.84	Herbaceous	Exotic	NA	NA	NA
Solanum tuberosum	Solanum tuberosum L.	angiosperms	Solanales	Solanaceae	Solanum	Sig	Unimodal	0.3884	0.69	0.48	0.21	Sig	Decrease	0	0.66	0.4	0.26	Unimodal	0.390667	0.8	0.25	0.55	Herbaceous	Exotic	NA	NA	NA
Soleirolia soleirolii	Soleirolia soleirolii (Req.) Dandy	angiosperms	Rosales	Urticaceae	Soleirolia	Sig	Unimodal	0.188	0.72	0	0.72	Sig	Decrease	0	0.7	0	0.7	Unimodal	0.211429	0.84	0	0.84	Herbaceous	Exotic	NA	NA	NA
Solidago canadensis	Solidago canadensis L.	angiosperms	Asterales	Asteraceae	Solidago	Sig	Unimodal	0.6128	0.85	0.4	0.45	Sig	Unimodal	0.4304	0.8	0.39	0.41	Unimodal	0.60082	0.92	0.45	0.47	Herbaceous	Native	Not.threatened	Common	Common
Solidago gigantea	Solidago gigantea Aiton	angiosperms	Asterales	Asteraceae	Solidago	Sig	Unimodal	0.584	0.82	0.44	0.38	Sig	Unimodal	0.4652	0.77	0.51	0.26	Unimodal	0.496389	0.86	0.48	0.38	Herbaceous	Exotic	NA	NA	NA
Solidago virgaurea	Solidago virgaurea Bigel.	angiosperms	Asterales	Asteraceae	Solidago	Sig	Unimodal	0.6188	0.91	0.13	0.78	Sig	Unimodal	0.5108	0.95	0.17	0.78	Unimodal	0.41	0.9	0.13	0.77	Herbaceous	Native	Threatened	Rare	Rather.rare
Soliva sessilis	Soliva sessilis Ruiz & Pav.	angiosperms	Asterales	Asteraceae	Soliva	Sig	Unimodal	0.8072	0.89	0.29	0.6	Sig	Unimodal	0.1928	0.75	0	0.75	Unimodal	0.763981	0.98	0.19	0.79	Herbaceous	Exotic	NA	NA	NA
Sonchus arvensis	Sonchus arvensis L.	angiosperms	Asterales	Asteraceae	Sonchus	Sig	Increase	1	0.71	0.59	0.12	Sig	Decrease	0	0.65	0.36	0.29	Increase	1	0.87	0.54	0.33	Herbaceous	Native	Not.threatened	Common	Common
Sonchus asper	Sonchus asper (L.) Hill	angiosperms	Asterales	Asteraceae	Sonchus	Sig	Unimodal	0.4568	0.71	0.54	0.17	Sig	Decrease	0	0.64	0.42	0.22	Unimodal	0.509608	0.76	0.58	0.18	Herbaceous	Native	Not.threatened	Common	Common
Sonchus oleraceus	Sonchus oleraceus (L.) L.	angiosperms	Asterales	Asteraceae	Sonchus	Sig	Unimodal	0.4016	0.7	0.46	0.24	Sig	Decrease	0	0.65	0.4	0.25	Unimodal	0.424167	0.76	0.43	0.33	Herbaceous	Native	Not.threatened	Common	Common
Sonchus palustris	Sonchus palustris L.	angiosperms	Asterales	Asteraceae	Sonchus	Sig	Unimodal	0.8132	0.86	0.37	0.49	Sig	Unimodal	0.6764	0.7	0.61	0.09	Unimodal	0.77605	0.96	0.36	0.6	Herbaceous	Native	Not.threatened	Common	Common
Sorbaria sorbifolia	Sorbaria sorbifolia (L.) A.Braun	angiosperms	Rosales	Rosaceae	Sorbaria	Sig	Unimodal	0.6068	0.9	0.24	0.66	Sig	Unimodal	0.5684	0.91	0.42	0.49	Unimodal	0.418431	0.92	0.09	0.83	Woody	Exotic	NA	NA	NA
Sorbus aria	Sorbus aria (L.) Crantz	angiosperms	Rosales	Rosaceae	Sorbus	Sig	Increase	1	0.93	0.41	0.52	Sig	Unimodal	0.6692	0.85	0.52	0.33	Unimodal	0.634348	0.94	0.4	0.54	Woody	Exotic	NA	NA	NA
Sorbus aucuparia	Sorbus aucuparia L.	angiosperms	Rosales	Rosaceae	Sorbus	Sig	Unimodal	0.6788	0.84	0.33	0.51	Sig	Unimodal	0.5588	0.87	0.42	0.45	Unimodal	0.538462	0.84	0.51	0.33	Woody	Native	Not.threatened	Common	Common
Sorbus intermedia	Sorbus intermedia (Ehrh.) Pers.	angiosperms	Rosales	Rosaceae	Sorbus	Sig	Increase	1	0.89	0.34	0.55	Sig	Unimodal	0.638	0.88	0.48	0.4	Unimodal	0.562388	0.96	0.31	0.65	Woody	Exotic	NA	NA	NA
Sorbus x thuringiaca	Sorbus × thuringiaca (Ilse ex Nyman) Sch”nach	NA	NA	NA	NA	Sig	Increase	1	0.81	0.56	0.25	NA	NA	NA	NA	NA	NA	NA	NA	NA	NA	NA	Woody	Exotic	NA	NA	NA
Sorghum bicolor	Sorghum bicolor (L.) Moench	angiosperms	Poales	Poaceae	Sorghum	Sig	Decrease	0	0.68	0	0.68	Sig	Decrease	0	0.67	0	0.67	Decrease	0	0.65	0.02	0.63	Herbaceous	Exotic	NA	NA	NA
Sorghum halepense	Sorghum halepense (L.) Pers.	angiosperms	Poales	Poaceae	Sorghum	Sig	Unimodal	0.1436	0.7	0	0.7	Sig	Decrease	0	0.69	0.01	0.68	Unimodal	0.151111	0.8	0	0.8	Herbaceous	Exotic	NA	NA	NA
Sparganium angustifolium	Sparganium angustifolium Michx.	angiosperms	Poales	Typhaceae	Sparganium	Sig	Increase	1	0.9	0.01	0.89	Sig	Increase	1	0.98	0.24	0.74	Increase	1	0.99	0.12	0.87	Herbaceous	Native	Threatened	Rare	Rare
Sparganium emersum	Sparganium emersum Rehmann	angiosperms	Poales	Typhaceae	Sparganium	Sig	Unimodal	0.5168	0.84	0.42	0.42	Sig	Unimodal	0.3068	0.78	0.06	0.72	Unimodal	0.525312	0.89	0.47	0.42	Herbaceous	Native	Not.threatened	Common	Common
Sparganium erectum	Sparganium erectum L.	angiosperms	Poales	Typhaceae	Sparganium	Sig	Unimodal	0.4244	0.74	0.42	0.32	Sig	Unimodal	0.1376	0.66	0.13	0.53	Unimodal	0.489125	0.8	0.53	0.27	Herbaceous	Native	Not.threatened	Common	Common
Sparganium natans	Sparganium natans L.	angiosperms	Poales	Typhaceae	Sparganium	Sig	Unimodal	0.6644	0.89	0.24	0.65	Sig	Unimodal	0.3668	0.89	0.05	0.84	Unimodal	0.587586	0.97	0.24	0.73	Herbaceous	Native	Threatened	Rare	Rare
Spartina anglica	Spartina anglica C.E.Hubb.	angiosperms	Poales	Poaceae	Spartina	Sig	Increase	1	0.96	0.17	0.79	Sig	U-shaped	NA	NA	NA	NA	Increase	1	1	0.08	0.92	Herbaceous	Native	Not.threatened	Rare	Rather.rare
Spergula arvensis	Spergula arvensis L.	angiosperms	Caryophyllales	Caryophyllaceae	Spergula	Sig	Unimodal	0.5864	0.84	0.41	0.43	Sig	Unimodal	0.4208	0.84	0.26	0.58	Unimodal	0.526471	0.87	0.49	0.38	Herbaceous	Native	Not.threatened	Common	Common
Spergula morisonii	Spergula morisonii Boreau	angiosperms	Caryophyllales	Caryophyllaceae	Spergula	Sig	Increase	1	0.82	0.01	0.81	Sig	Unimodal	0.656	0.93	0.09	0.84	Unimodal	0.643934	0.97	0.14	0.83	Herbaceous	Native	Not.threatened	Common	Common
Spergularia marina	Spergularia marina (L.) Besser	angiosperms	Caryophyllales	Caryophyllaceae	Spergularia	Sig	Increase	1	0.84	0.51	0.33	Sig	Decrease	0	0.66	0	0.66	Increase	1	1	0.4	0.6	Herbaceous	Exotic	NA	NA	NA
Spergularia media	Spergularia media (L.) C.Presl	angiosperms	Caryophyllales	Caryophyllaceae	Spergularia	Sig	Increase	1	0.96	0.21	0.75	Sig	Decrease	0	0.69	0.11	0.58	Increase	1	1	0.1	0.9	Herbaceous	Native	Not.threatened	Common	Common
Spergularia rubra	Spergularia rubra (L.) J.Presl & C.Presl	angiosperms	Caryophyllales	Caryophyllaceae	Spergularia	Sig	Unimodal	0.8072	0.86	0.35	0.51	Sig	Unimodal	0.4964	0.87	0.46	0.41	Unimodal	0.653529	0.93	0.42	0.51	Herbaceous	Native	Not.threatened	Common	Common
Spinacia oleracea	Spinacia oleracea L.	angiosperms	Caryophyllales	Amaranthaceae	Spinacia	Sig	Decrease	0	0.67	0.2	0.47	Sig	Decrease	0	0.69	0.12	0.57	Unimodal	0.272308	0.8	0.01	0.79	Herbaceous	Exotic	NA	NA	NA
Spiraea douglasii	Spiraea douglasii Hook.	angiosperms	Rosales	Rosaceae	Spiraea	Sig	Unimodal	0.674	0.88	0.33	0.55	Sig	Unimodal	0.524	0.93	0.34	0.59	Unimodal	0.511905	0.78	0.57	0.21	Woody	Exotic	NA	NA	NA
Spiraea japonica	Spiraea japonica L.f.	angiosperms	Rosales	Rosaceae	Spiraea	Sig	Increase	1	0.85	0.58	0.27	NA	NA	NA	NA	NA	NA	NA	NA	NA	NA	NA	Woody	Exotic	NA	NA	NA
Spiraea salicifolia	Spiraea salicifolia L.	angiosperms	Rosales	Rosaceae	Spiraea	Sig	Unimodal	0.6812	0.9	0.18	0.72	Sig	Unimodal	0.5984	0.94	0.28	0.66	Unimodal	0.429259	0.91	0.15	0.76	Woody	Exotic	NA	NA	NA
Spiraea x billardii	Spiraea × billardii hort. ex K.Koch	NA	NA	NA	NA	Sig	Unimodal	0.6548	0.84	0.42	0.42	Sig	Unimodal	0.5432	0.92	0.39	0.53	Unimodal	0.284074	0.82	0.01	0.81	Woody	Exotic	NA	NA	NA
Spirodela polyrhiza	Spirodela polyrrhiza (L.) Schleid.	angiosperms	Alismatales	Araceae	Spirodela	Sig	Unimodal	0.2984	0.69	0.31	0.38	Sig	Decrease	0	0.67	0.1	0.57	Unimodal	0.503558	0.74	0.59	0.15	Herbaceous	Native	Not.threatened	Common	Common
Stachys arvensis	Stachys arvensis (L.) L.	angiosperms	Lamiales	Lamiaceae	Stachys	Sig	Unimodal	0.5696	0.84	0.43	0.41	Sig	Unimodal	0.464	0.81	0.46	0.35	Unimodal	0.465	0.89	0.36	0.53	Herbaceous	Native	Threatened	Rare	Rather.rare
Stachys byzantina	Stachys byzantina K.Koch	angiosperms	Lamiales	Lamiaceae	Stachys	Sig	Unimodal	0.3212	0.71	0.28	0.43	Sig	Decrease	0	0.66	0	0.66	Unimodal	0.627172	0.8	0.57	0.23	Herbaceous	Exotic	NA	NA	NA
Stachys palustris	Stachys palustris L.	angiosperms	Lamiales	Lamiaceae	Stachys	Sig	Unimodal	0.5264	0.8	0.48	0.32	Sig	Decrease	0	0.64	0.34	0.3	Unimodal	0.555385	0.89	0.47	0.42	Herbaceous	Native	Not.threatened	Common	Common
Stachys sylvatica	Stachys sylvatica L.	angiosperms	Lamiales	Lamiaceae	Stachys	Sig	Unimodal	0.6128	0.88	0.25	0.63	Sig	Unimodal	0.542	0.91	0.37	0.54	Unimodal	0.403	0.9	0.09	0.81	Herbaceous	Native	Not.threatened	Common	Common
Staphylea pinnata	Staphylea pinnata L.	angiosperms	Crossosomatales	Staphyleaceae	Staphylea	Sig	Unimodal	0.506	0.87	0.36	0.51	Sig	Unimodal	0.518	0.87	0.49	0.38	Unimodal	0.208333	0.88	0	0.88	Woody	Exotic	NA	NA	NA
Stellaria aquatica	Stellaria aquatica (L.) Scop.	angiosperms	Caryophyllales	Caryophyllaceae	Stellaria	Sig	Unimodal	0.6488	0.9	0.2	0.7	Sig	Unimodal	0.5072	0.88	0.49	0.39	Unimodal	0.643	0.97	0.31	0.66	Herbaceous	Exotic	NA	NA	NA
Stellaria graminea	Stellaria graminea L.	angiosperms	Caryophyllales	Caryophyllaceae	Stellaria	Sig	Unimodal	0.6416	0.85	0.37	0.48	Sig	Unimodal	0.4508	0.87	0.28	0.59	Unimodal	0.600845	0.87	0.5	0.37	Herbaceous	Native	Not.threatened	Common	Common
Stellaria holostea	Stellaria holostea L.	angiosperms	Caryophyllales	Caryophyllaceae	Stellaria	Sig	Unimodal	0.5564	0.89	0.24	0.65	Sig	Unimodal	0.47	0.92	0.21	0.71	Unimodal	0.387018	0.84	0.14	0.7	Herbaceous	Native	Not.threatened	Common	Common
Stellaria media	Stellaria media (L.) Vill.	angiosperms	Caryophyllales	Caryophyllaceae	Stellaria	Sig	Unimodal	0.5888	0.77	0.51	0.26	Sig	Unimodal	0.4604	0.74	0.53	0.21	Unimodal	0.526377	0.8	0.55	0.25	Herbaceous	Native	Not.threatened	Common	Common
Stellaria nemorum	Stellaria nemorum L.	angiosperms	Caryophyllales	Caryophyllaceae	Stellaria	Sig	Unimodal	0.5696	0.91	0.14	0.77	Sig	Unimodal	0.5336	0.94	0.31	0.63	Unimodal	0.370476	0.91	0.03	0.88	Herbaceous	Native	Not.threatened	Rare	Rare
Stellaria palustris	Stellaria palustris Ehrh. ex Retz.	angiosperms	Caryophyllales	Caryophyllaceae	Stellaria	Sig	Unimodal	0.6152	0.89	0.22	0.67	Sig	Unimodal	0.332	0.81	0.08	0.73	Unimodal	0.5925	0.97	0.22	0.75	Herbaceous	Native	Not.threatened	Common	Common
Stratiotes aloides	Stratiotes aloides L.	angiosperms	Alismatales	Hydrocharitaceae	Stratiotes	Sig	Unimodal	0.4796	0.77	0.49	0.28	Sig	Decrease	0	0.65	0.17	0.48	Unimodal	0.536078	0.89	0.47	0.42	Herbaceous	Native	Not.threatened	Common	Common
Suaeda maritima	Suaeda maritima (L.) Dumort.	angiosperms	Caryophyllales	Amaranthaceae	Suaeda	Sig	Increase	1	0.96	0.21	0.75	Sig	U-shaped	NA	NA	NA	NA	Increase	1	1	0.1	0.9	Herbaceous	Native	Threatened	Rare	Rather.rare
Succisa pratensis	Succisa pratensis Moench	angiosperms	Dipsacales	Caprifoliaceae	Succisa	Sig	Unimodal	0.6248	0.9	0.22	0.68	Sig	Unimodal	0.3884	0.91	0.05	0.86	Unimodal	0.551667	0.95	0.32	0.63	Herbaceous	Native	Not.threatened	Common	Common
Sutera cordata	Chaenostoma cordatum (Thunb.) Benth.	angiosperms	Lamiales	Scrophulariaceae	Chaenostoma	Sig	Unimodal	0.1244	0.66	0.23	0.43	Sig	U-shaped	NA	NA	NA	NA	Unimodal	0.400357	0.83	0.22	0.61	Woody	Exotic	NA	NA	NA
Symphoricarpos albus	Symphoricarpos albus (L.) S.F.Blake	angiosperms	Dipsacales	Caprifoliaceae	Symphoricarpos	Sig	Unimodal	0.6284	0.87	0.33	0.54	Sig	Unimodal	0.5132	0.87	0.48	0.39	Unimodal	0.442432	0.92	0.18	0.74	Woody	Native	Not.threatened	Common	Common
Symphoricarpos x chenaultii	Symphoricarpos × chenaultii Rehder	NA	NA	NA	NA	Sig	Increase	1	0.95	0.33	0.62	Sig	Increase	1	0.99	0.41	0.58	Unimodal	0.428947	0.92	0.14	0.78	Woody	Exotic	NA	NA	NA
Symphytum caucasicum	Symphytum caucasicum M.Bieb.	angiosperms	Boraginales	Boraginaceae	Symphytum	Sig	Unimodal	0.3524	0.74	0.25	0.49	Sig	Decrease	0	0.65	0.32	0.33	Unimodal	0.345208	0.8	0.11	0.69	Herbaceous	Exotic	NA	NA	NA
Symphytum ibiricum	Symphytum ibiricum Steven	angiosperms	Boraginales	Boraginaceae	Symphytum	Sig	Unimodal	0.5168	0.86	0.38	0.48	Sig	Unimodal	0.476	0.77	0.53	0.24	Unimodal	0.387333	0.91	0.05	0.86	Herbaceous	Exotic	NA	NA	NA
Symphytum officinale	Symphytum officinale L.	angiosperms	Boraginales	Boraginaceae	Symphytum	Sig	Unimodal	0.428	0.72	0.47	0.25	Sig	Decrease	0	0.64	0.31	0.33	Unimodal	0.471194	0.77	0.52	0.25	Herbaceous	Native	Not.threatened	Common	Common
Symphytum x hidcotense	Symphytum × hidcotense P.D.Sell	NA	NA	NA	NA	Sig	Unimodal	0.5852	0.9	0.25	0.65	Sig	Unimodal	0.4808	0.88	0.41	0.47	Unimodal	0.421111	0.95	0.05	0.9	Herbaceous	Exotic	NA	NA	NA
Symphytum x uplandicum	Symphytum × uplandicum Nyman	NA	NA	NA	NA	Sig	Increase	1	0.87	0.51	0.36	Sig	Unimodal	0.6644	0.86	0.52	0.34	Unimodal	0.55875	0.8	0.57	0.23	Herbaceous	Exotic	NA	NA	NA
Syringa vulgaris	Syringa vulgaris L.	angiosperms	Lamiales	Oleaceae	Syringa	Sig	Unimodal	0.8564	0.9	0.23	0.67	Sig	Unimodal	0.53	0.93	0.38	0.55	Unimodal	0.575556	0.96	0.29	0.67	Woody	Exotic	NA	NA	NA
Tamarix gallica	Tamarix gallica L.	angiosperms	Caryophyllales	Tamaricaceae	Tamarix	Sig	Increase	1	0.95	0.34	0.61	Sig	Unimodal	0.152	0.66	0.12	0.54	Increase	1	1	0.29	0.71	Woody	Exotic	NA	NA	NA
Tanacetum parthenium	Tanacetum parthenium (L.) Sch.Bip.	angiosperms	Asterales	Asteraceae	Tanacetum	Sig	Unimodal	0.4508	0.79	0.38	0.41	Sig	Unimodal	0.374	0.66	0.57	0.09	Unimodal	0.342857	0.82	0.07	0.75	Herbaceous	Native	Not.threatened	Common	Common
Tanacetum vulgare	Tanacetum vulgare L.	angiosperms	Asterales	Asteraceae	Tanacetum	Sig	Unimodal	0.56	0.78	0.5	0.28	Sig	Unimodal	0.4484	0.77	0.47	0.3	Unimodal	0.468841	0.79	0.49	0.3	Herbaceous	Native	Not.threatened	Common	Common
Taraxacum officinale	Taraxacum campylodes G.E.Haglund	angiosperms	Asterales	Asteraceae	Taraxacum	Sig	Unimodal	0.536	0.74	0.55	0.19	Sig	Unimodal	0.3956	0.69	0.5	0.19	Unimodal	0.514	0.78	0.57	0.21	Herbaceous	Native	Not.threatened	Common	Common
Taxodium distichum	Taxodium distichum (L.) Rich.	gymnosperms	Cupressales	Cupressaceae	Taxodium	Sig	Unimodal	0.6728	0.81	0.47	0.34	Sig	Increase	1	0.88	0.58	0.3	Unimodal	0.35	0.91	0.01	0.9	Woody	Exotic	NA	NA	NA
Taxus baccata	Taxus baccata L.	gymnosperms	Cupressales	Taxaceae	Taxus	Sig	Unimodal	0.6272	0.89	0.22	0.67	Sig	Unimodal	0.5684	0.92	0.32	0.6	Unimodal	0.418947	0.87	0.2	0.67	Woody	Native	Not.threatened	Common	Common
Teesdalia nudicaulis	Teesdalia nudicaulis (L.) W.T.Aiton	angiosperms	Brassicales	Brassicaceae	Teesdalia	Sig	Unimodal	0.8888	0.89	0.16	0.73	Sig	Unimodal	0.5492	0.94	0.26	0.68	Unimodal	0.654762	0.96	0.32	0.64	Herbaceous	Native	Not.threatened	Common	Common
Telekia speciosa	Telekia speciosa (Schreb.) Baumg.	angiosperms	Asterales	Asteraceae	Telekia	Sig	Increase	1	0.93	0.4	0.53	Sig	Increase	1	0.94	0.54	0.4	Unimodal	0.701613	0.93	0.44	0.49	Herbaceous	Exotic	NA	NA	NA
Tellima grandiflora	Tellima grandiflora (Pursh) Douglas ex Lindl.	angiosperms	Saxifragales	Saxifragaceae	Tellima	Sig	Unimodal	0.59	0.91	0.16	0.75	Sig	Unimodal	0.5732	0.94	0.31	0.63	Unimodal	0.34	0.91	0.01	0.9	Herbaceous	Exotic	NA	NA	NA
Tephroseris palustris	Tephroseris palustris (L.) Rchb.	angiosperms	Asterales	Asteraceae	Tephroseris	Sig	Increase	1	0.91	0.38	0.53	Sig	U-shaped	NA	NA	NA	NA	Increase	1	0.99	0.28	0.71	Herbaceous	Native	Not.threatened	Rare	Rather.rare
Teucrium scorodonia	Teucrium scorodonia L.	angiosperms	Lamiales	Lamiaceae	Teucrium	Sig	Unimodal	0.8264	0.87	0.08	0.79	Sig	Unimodal	0.6488	0.94	0.14	0.8	Unimodal	0.631884	0.93	0.41	0.52	Herbaceous	Native	Not.threatened	Common	Common
Thalictrum aquilegiifolium	Thalictrum aquilegiifolium L.	angiosperms	Ranunculales	Ranunculaceae	Thalictrum	Sig	Increase	1	0.92	0.43	0.49	NA	NA	NA	NA	NA	NA	NA	NA	NA	NA	NA	Herbaceous	Exotic	NA	NA	NA
Thalictrum flavum	Thalictrum flavum L.	angiosperms	Ranunculales	Ranunculaceae	Thalictrum	Sig	Unimodal	0.5876	0.86	0.37	0.49	Sig	Unimodal	0.194	0.67	0.15	0.52	Unimodal	0.611538	0.95	0.33	0.62	Herbaceous	Native	Not.threatened	Common	Common
Thalictrum minus	Thalictrum minus L.	angiosperms	Ranunculales	Ranunculaceae	Thalictrum	Sig	Increase	1	0.96	0.19	0.77	Sig	Unimodal	0.362	0.86	0.07	0.79	Increase	1	1	0.16	0.84	Herbaceous	Native	Not.threatened	Rare	Rare
Thelypteris palustris	Thelypteris confluens (Thunb.) C.V.Morton	pteridophytes	Polypodiales	Aspleniaceae	Thelypteris	Sig	Unimodal	0.674	0.9	0.2	0.7	Sig	Unimodal	0.4124	0.83	0.28	0.55	Unimodal	0.599583	0.97	0.18	0.79	Herbaceous	Native	Not.threatened	Rare	Rather.rare
Thlaspi arvense	Thlaspi arvense L.	angiosperms	Brassicales	Brassicaceae	Thlaspi	Sig	Unimodal	0.2132	0.67	0.22	0.45	Sig	Decrease	0	0.68	0.1	0.58	Unimodal	0.359706	0.73	0.32	0.41	Herbaceous	Native	Not.threatened	Common	Common
Thuja occidentalis	Thuja occidentalis L.	gymnosperms	Cupressales	Cupressaceae	Thuja	Sig	Increase	1	0.96	0.15	0.81	Sig	Increase	1	1	0.2	0.8	Increase	1	0.93	0.53	0.4	Woody	Exotic	NA	NA	NA
Thuja plicata	Thuja plicata Donn ex D.Don	gymnosperms	Cupressales	Cupressaceae	Thuja	Sig	Increase	1	0.92	0.11	0.81	Sig	Increase	1	0.98	0.1	0.88	Unimodal	0.236087	0.83	0	0.83	Woody	Exotic	NA	NA	NA
Thymus pulegioides	Thymus pulegioides L.	angiosperms	Lamiales	Lamiaceae	Thymus	Sig	Increase	1	0.9	0.19	0.71	Sig	Unimodal	0.5192	0.92	0.4	0.52	Unimodal	0.675243	0.97	0.24	0.73	Herbaceous	Native	Not.threatened	Rare	Rather.rare
Thymus serpyllum	Thymus serpyllum L.	angiosperms	Lamiales	Lamiaceae	Thymus	Sig	Increase	1	0.9	0.08	0.82	Sig	Unimodal	0.476	0.94	0.2	0.74	Unimodal	0.6896	0.98	0.11	0.87	Woody	Native	Threatened	Rare	Rare
Thymus vulgaris	Thymus vulgaris L.	angiosperms	Lamiales	Lamiaceae	Thymus	Sig	Decrease	0	0.66	0.34	0.32	Sig	Decrease	0	0.65	0.41	0.24	Unimodal	0.238205	0.7	0.09	0.61	Herbaceous	Exotic	NA	NA	NA
Tilia cordata	Tilia cordata Mill.	angiosperms	Malvales	Malvaceae	Tilia	Sig	Unimodal	0.5612	0.91	0.21	0.7	Sig	Unimodal	0.5024	0.94	0.34	0.6	Unimodal	0.300541	0.9	0	0.9	Woody	Native	Not.threatened	Rare	Rather.rare
Tilia platyphyllos	Tilia platyphyllos Scop.	angiosperms	Malvales	Malvaceae	Tilia	Sig	Unimodal	0.5648	0.91	0.19	0.72	Sig	Unimodal	0.5312	0.93	0.34	0.59	Unimodal	0.347727	0.89	0.02	0.87	Woody	Native	Not.threatened	Common	Common
Torilis japonica	Torilis japonica (Houtt.) DC.	angiosperms	Apiales	Apiaceae	Torilis	Sig	Increase	1	0.89	0.31	0.58	Sig	Unimodal	0.5276	0.9	0.42	0.48	Unimodal	0.622609	0.95	0.37	0.58	Herbaceous	Native	Not.threatened	Common	Common
Torilis nodosa	Torilis nodosa (L.) Gaertn.	angiosperms	Apiales	Apiaceae	Torilis	Sig	Unimodal	0.4748	0.77	0.49	0.28	Sig	U-shaped	NA	NA	NA	NA	Unimodal	0.655979	0.94	0.4	0.54	Herbaceous	Native	Threatened	Rare	Rather.rare
Tradescantia virginiana	Tradescantia virginiana L.	angiosperms	Commelinales	Commelinaceae	Tradescantia	Sig	Unimodal	0.404	0.79	0.24	0.55	Sig	Decrease	0	0.64	0.53	0.11	Unimodal	0.280667	0.84	0	0.84	Herbaceous	Exotic	NA	NA	NA
Tragopogon dubius	Tragopogon duarius Chenevard	angiosperms	Asterales	Asteraceae	Tragopogon	Sig	Unimodal	0.2696	0.67	0.39	0.28	Sig	U-shaped	NA	NA	NA	NA	Unimodal	0.447143	0.84	0.37	0.47	Herbaceous	Native	Not.threatened	Rare	Rare
Tragopogon porrifolius	Tragopogon porrifolius L.	angiosperms	Asterales	Asteraceae	Tragopogon	Sig	Unimodal	0.1676	0.67	0.12	0.55	Sig	Decrease	0	0.69	0.02	0.67	Unimodal	0.3356	0.74	0.23	0.51	Herbaceous	Native	Not.threatened	Rare	Rather.rare
Tragopogon pratensis	Tragopogon pratensis L.	angiosperms	Asterales	Asteraceae	Tragopogon	Sig	Unimodal	0.4832	0.77	0.5	0.27	Sig	Decrease	0	0.65	0.28	0.37	Unimodal	0.498816	0.86	0.5	0.36	Herbaceous	Native	Threatened	Common	Common
Trientalis europaea	Lysimachia europaea (L.) U.Manns & Anderb.	angiosperms	Ericales	Primulaceae	Lysimachia	Sig	Increase	1	0.91	0.03	0.88	Sig	Unimodal	0.86	0.96	0.08	0.88	Unimodal	0.648861	0.96	0.35	0.61	Herbaceous	Native	Not.threatened	Rare	Rare
Trifolium arvense	Trifolium arvense L.	angiosperms	Fabales	Fabaceae	Trifolium	Sig	Unimodal	0.704	0.82	0.43	0.39	Sig	Unimodal	0.4652	0.81	0.46	0.35	Unimodal	0.627215	0.89	0.47	0.42	Herbaceous	Native	Not.threatened	Common	Common
Trifolium campestre	Trifolium campestre Schreb.	angiosperms	Fabales	Fabaceae	Trifolium	Sig	Increase	1	0.83	0.46	0.37	Sig	Unimodal	0.422	0.7	0.54	0.16	Unimodal	0.734	0.93	0.43	0.5	Herbaceous	Native	Not.threatened	Common	Common
Trifolium dubium	Trifolium dubium Sibth.	angiosperms	Fabales	Fabaceae	Trifolium	Sig	Unimodal	0.6044	0.78	0.5	0.28	Sig	Unimodal	0.362	0.72	0.38	0.34	Unimodal	0.585	0.85	0.52	0.33	Herbaceous	Native	Not.threatened	Common	Common
Trifolium fragiferum	Trifolium fragiferum L.	angiosperms	Fabales	Fabaceae	Trifolium	Sig	Increase	1	0.9	0.41	0.49	Sig	Decrease	0	0.68	0.06	0.62	Increase	1	0.99	0.27	0.72	Herbaceous	Native	Not.threatened	Common	Common
Trifolium incarnatum	Trifolium incarnatum L.	angiosperms	Fabales	Fabaceae	Trifolium	Sig	Unimodal	0.446	0.85	0.24	0.61	Sig	Unimodal	0.272	0.73	0.1	0.63	Unimodal	0.4075	0.9	0.12	0.78	Herbaceous	Exotic	NA	NA	NA
Trifolium medium	Trifolium medium L.	angiosperms	Fabales	Fabaceae	Trifolium	Sig	Unimodal	0.4604	0.88	0.19	0.69	Sig	Unimodal	0.3452	0.89	0.02	0.87	Unimodal	0.34641	0.87	0.03	0.84	Herbaceous	Native	Threatened	Rare	Rare
Trifolium micranthum	Trifolium micranthum Viv.	angiosperms	Fabales	Fabaceae	Trifolium	Sig	Increase	1	0.94	0.06	0.88	Sig	Decrease	0	0.66	0	0.66	Increase	1	0.99	0.01	0.98	Herbaceous	Native	Threatened	Rare	Rare
Trifolium pratense	Trifolium pratense L.	angiosperms	Fabales	Fabaceae	Trifolium	Sig	Unimodal	0.4916	0.73	0.55	0.18	Sig	Unimodal	0.164	0.65	0.39	0.26	Unimodal	0.533585	0.79	0.56	0.23	Herbaceous	Native	Not.threatened	Common	Common
Trifolium repens	Trifolium repens L.	angiosperms	Fabales	Fabaceae	Trifolium	Sig	Unimodal	0.602	0.75	0.54	0.21	Sig	Unimodal	0.3812	0.69	0.5	0.19	Unimodal	0.623667	0.8	0.55	0.25	Herbaceous	Native	Not.threatened	Common	Common
Trifolium resupinatum	Trifolium resupinatum L.	angiosperms	Fabales	Fabaceae	Trifolium	Sig	Unimodal	0.3692	0.74	0.29	0.45	Sig	Decrease	0	0.66	0.36	0.3	Unimodal	0.304545	0.87	0	0.87	Herbaceous	Exotic	NA	NA	NA
Trifolium scabrum	Trifolium scabrum L.	angiosperms	Fabales	Fabaceae	Trifolium	Sig	Increase	1	0.95	0.32	0.63	Sig	Decrease	0	0.64	0.34	0.3	Increase	1	1	0.27	0.73	Herbaceous	Native	Not.threatened	Rare	Very.rare
Trifolium striatum	Trifolium striatum L.	angiosperms	Fabales	Fabaceae	Trifolium	Sig	Unimodal	0.7736	0.87	0.33	0.54	Sig	Unimodal	0.434	0.72	0.51	0.21	Unimodal	0.72925	0.97	0.3	0.67	Herbaceous	Native	Threatened	Rare	Rare
Triglochin maritima	Triglochin maritima L.	angiosperms	Alismatales	Juncaginaceae	Triglochin	Sig	Increase	1	0.94	0.21	0.73	Sig	U-shaped	NA	NA	NA	NA	Increase	1	0.99	0.1	0.89	Herbaceous	Native	Threatened	Rare	Rather.rare
Triglochin palustris	Triglochin palustris L.	angiosperms	Alismatales	Juncaginaceae	Triglochin	Sig	Unimodal	0.7832	0.87	0.32	0.55	Sig	Decrease	0	0.68	0.1	0.58	Unimodal	0.7976	0.98	0.19	0.79	Herbaceous	Native	Not.threatened	Common	Common
Tripleurospermum maritimum	Tripleurospermum maritimum (L.) W.D.J.Koch	angiosperms	Asterales	Asteraceae	Tripleurospermum	Sig	Unimodal	0.488	0.75	0.52	0.23	Sig	Unimodal	0.2456	0.68	0.25	0.43	Unimodal	0.566176	0.82	0.55	0.27	Herbaceous	Native	Not.threatened	Common	Common
Trisetum flavescens	Trisetum flavescens (L.) P.Beauv.	angiosperms	Poales	Poaceae	Trisetum	Sig	Unimodal	0.4208	0.8	0.27	0.53	Sig	Decrease	0	0.65	0.05	0.6	Unimodal	0.508333	0.89	0.47	0.42	Herbaceous	Native	Not.threatened	Common	Common
Triticum aestivum	Triticum aestivum L.	angiosperms	Poales	Poaceae	Triticum	Sig	Unimodal	0.3092	0.73	0.15	0.58	Sig	Decrease	0	0.67	0.21	0.46	Unimodal	0.296078	0.78	0.04	0.74	Herbaceous	Exotic	NA	NA	NA
Tropaeolum majus	Tropaeolum majus L.	angiosperms	Brassicales	Tropaeolaceae	Tropaeolum	Sig	Unimodal	0.4448	0.81	0.32	0.49	Sig	Decrease	0	0.65	0.2	0.45	Unimodal	0.4725	0.9	0.34	0.56	Herbaceous	Exotic	NA	NA	NA
Tsuga heterophylla	Tsuga heterophylla (Raf.) Sarg.	gymnosperms	Pinales	Pinaceae	Tsuga	Sig	Unimodal	0.9368	0.85	0.02	0.83	Sig	Unimodal	0.8528	0.92	0.02	0.9	Unimodal	0.337143	0.89	0.01	0.88	Woody	Exotic	NA	NA	NA
Tulipa sylvestris	Tulipa sylvestris L.	angiosperms	Liliales	Liliaceae	Tulipa	Sig	Unimodal	0.3872	0.83	0.1	0.73	Sig	Unimodal	0.1256	0.66	0.13	0.53	Unimodal	0.296364	0.9	0	0.9	Herbaceous	Native	Threatened	Rare	Rare
Tussilago farfara	Tussilago farfara L.	angiosperms	Asterales	Asteraceae	Tussilago	Sig	Unimodal	0.5924	0.78	0.5	0.28	Sig	Increase	1	0.7	0.61	0.09	Unimodal	0.511	0.85	0.51	0.34	Herbaceous	Native	Not.threatened	Common	Common
Typha angustifolia	Typha angustifolia L.	angiosperms	Poales	Typhaceae	Typha	Sig	Unimodal	0.5456	0.8	0.48	0.32	Sig	Unimodal	0.1952	0.67	0.2	0.47	Unimodal	0.5672	0.91	0.46	0.45	Herbaceous	Native	Not.threatened	Common	Common
Typha latifolia	Typha latifolia L.	angiosperms	Poales	Typhaceae	Typha	Sig	Unimodal	0.518	0.78	0.51	0.27	Sig	Unimodal	0.296	0.71	0.24	0.47	Unimodal	0.516727	0.83	0.53	0.3	Herbaceous	Native	Not.threatened	Common	Common
Ulex europaeus	Ulex europaeus L.	angiosperms	Fabales	Fabaceae	Ulex	Sig	Unimodal	0.8156	0.89	0.09	0.8	Sig	Unimodal	0.5744	0.95	0.22	0.73	Unimodal	0.636889	0.97	0.29	0.68	Woody	Native	Not.threatened	Rare	Rather.rare
Ulmus glabra	Ulmus glabra Huds.	angiosperms	Rosales	Ulmaceae	Ulmus	Sig	Unimodal	0.476	0.72	0.55	0.17	Sig	Unimodal	0.3524	0.69	0.44	0.25	Unimodal	0.388437	0.8	0.26	0.54	Woody	Native	Not.threatened	Common	Common
Ulmus laevis	Ulmus laevis Pall.	angiosperms	Rosales	Ulmaceae	Ulmus	Sig	Unimodal	0.506	0.9	0.27	0.63	Sig	Unimodal	0.4496	0.93	0.16	0.77	Unimodal	0.219048	0.85	0	0.85	Woody	Native	Not.threatened	Rare	Rare
Ulmus minor	Ulmus minor Mill.	angiosperms	Rosales	Ulmaceae	Ulmus	Sig	Unimodal	0.5612	0.82	0.45	0.37	Sig	Unimodal	0.3368	0.76	0.19	0.57	Unimodal	0.555135	0.91	0.46	0.45	Woody	Native	Not.threatened	Common	Common
Ulmus x hollandica	Ulmus × hollandica Mill.	NA	NA	NA	NA	Sig	Unimodal	0.3908	0.68	0.52	0.16	Sig	Decrease	0	0.65	0.14	0.51	Unimodal	0.532368	0.82	0.55	0.27	Woody	Exotic	NA	NA	NA
Urtica dioica	Urtica dioica L.	angiosperms	Rosales	Urticaceae	Urtica	Sig	Unimodal	0.572	0.74	0.55	0.19	Sig	Unimodal	0.44	0.7	0.55	0.15	Unimodal	0.555165	0.76	0.58	0.18	Herbaceous	Native	Not.threatened	Common	Common
Urtica urens	Urtica urens L.	angiosperms	Rosales	Urticaceae	Urtica	Sig	Unimodal	0.4688	0.74	0.5	0.24	Sig	Unimodal	0.164	0.65	0.4	0.25	Unimodal	0.462778	0.8	0.47	0.33	Herbaceous	Native	Not.threatened	Common	Common
Utricularia australis	Utricularia australis R.Br.	angiosperms	Lamiales	Lentibulariaceae	Utricularia	Sig	Unimodal	0.9176	0.9	0.26	0.64	Sig	Unimodal	0.53	0.92	0.4	0.52	Unimodal	0.641538	0.96	0.33	0.63	Herbaceous	Native	Not.threatened	Rare	Rather.rare
Utricularia intermedia	Utricularia intermedia Hayne	angiosperms	Lamiales	Lentibulariaceae	Utricularia	Sig	Increase	1	0.96	0.1	0.86	Sig	Unimodal	0.5144	0.94	0.29	0.65	Unimodal	0.671562	0.98	0.08	0.9	Herbaceous	Native	Threatened	Rare	Very.rare
Utricularia minor	Utricularia minor L.	angiosperms	Lamiales	Lentibulariaceae	Utricularia	Sig	Unimodal	0.8996	0.84	0.01	0.83	Sig	Unimodal	0.578	0.95	0.15	0.8	Unimodal	0.623571	0.97	0.07	0.9	Herbaceous	Native	Threatened	Rare	Rather.rare
Utricularia vulgaris	Utricularia vulgaris L.	angiosperms	Lamiales	Lentibulariaceae	Utricularia	Sig	Unimodal	0.6716	0.79	0.5	0.29	Sig	Unimodal	0.3068	0.69	0.36	0.33	Unimodal	0.594792	0.92	0.44	0.48	Herbaceous	Native	Not.threatened	Common	Common
Vaccaria hispanica	Vaccaria hispanica (Mill.) Rauschert	angiosperms	Caryophyllales	Caryophyllaceae	Vaccaria	Sig	Increase	1	0.67	0.62	0.05	Sig	Decrease	0	0.65	0.41	0.24	Unimodal	0.576721	0.87	0.51	0.36	Herbaceous	Exotic	NA	NA	NA
Vaccinium corymbosum	Vaccinium corymbosum L.	angiosperms	Ericales	Ericaceae	Vaccinium	Sig	Increase	1	0.9	0.06	0.84	Sig	Unimodal	0.5768	0.95	0.18	0.77	Unimodal	0.809606	0.98	0.23	0.75	Woody	Exotic	NA	NA	NA
Vaccinium macrocarpon	Vaccinium macrocarpon Aiton	angiosperms	Ericales	Ericaceae	Vaccinium	Sig	Increase	1	0.88	0.01	0.87	Sig	Unimodal	0.446	0.94	0.09	0.85	Increase	1	0.96	0.02	0.94	Herbaceous	Native	Not.threatened	Rare	Rare
Vaccinium myrtillus	Vaccinium myrtillus L.	angiosperms	Ericales	Ericaceae	Vaccinium	Sig	Unimodal	0.8288	0.84	0.05	0.79	Sig	Unimodal	0.6836	0.91	0.09	0.82	Unimodal	0.55283	0.91	0.43	0.48	Woody	Native	Not.threatened	Common	Common
Vaccinium oxycoccos	Vaccinium oxycoccos L.	angiosperms	Ericales	Ericaceae	Vaccinium	Sig	Increase	1	0.86	0.02	0.84	Sig	Unimodal	0.5972	0.95	0.15	0.8	Unimodal	0.658353	0.97	0.14	0.83	Herbaceous	Native	Not.threatened	Rare	Rather.rare
Vaccinium uliginosum	Vaccinium uliginosum L.	angiosperms	Ericales	Ericaceae	Vaccinium	Sig	Increase	1	0.96	0.13	0.83	Sig	Unimodal	0.5192	0.92	0.4	0.52	Increase	1	1	0.23	0.77	Woody	Native	Threatened	Rare	Very.rare
Vaccinium vitis-idaea	Vaccinium vitis-idaea L.	angiosperms	Ericales	Ericaceae	Vaccinium	Sig	Increase	1	0.86	0.02	0.84	Sig	Unimodal	0.8372	0.93	0.07	0.86	Unimodal	0.723117	0.96	0.33	0.63	Woody	Native	Not.threatened	Common	Common
Vaccinium x intermedium	Vaccinium × intermedium Ruthe	NA	NA	NA	NA	Sig	Increase	1	0.75	0	0.75	Sig	Increase	1	1	0.25	0.75	Increase	1	1	0.1	0.9	Woody	Exotic	NA	NA	NA
Valeriana dioica	Valeriana dioica L.	angiosperms	Dipsacales	Caprifoliaceae	Valeriana	Sig	Unimodal	0.68	0.9	0.1	0.8	Sig	Unimodal	0.4304	0.93	0.11	0.82	Unimodal	0.545614	0.97	0.13	0.84	Herbaceous	Native	Threatened	Rare	Rather.rare
Valeriana officinalis	Valeriana officinalis L.	angiosperms	Dipsacales	Caprifoliaceae	Valeriana	Sig	Unimodal	0.518	0.78	0.5	0.28	Sig	Unimodal	0.3188	0.7	0.32	0.38	Unimodal	0.5192	0.84	0.52	0.32	Herbaceous	Native	Not.threatened	Common	Common
Valerianella carinata	Valerianella carinata Loisel.	angiosperms	Dipsacales	Caprifoliaceae	Valerianella	Sig	Increase	1	0.97	0.13	0.84	Sig	Unimodal	0.6044	0.8	0.56	0.24	Increase	1	1	0.13	0.87	Herbaceous	Native	Threatened	Rare	Rare
Valerianella locusta	Valerianella locusta (L.) Laterr.	angiosperms	Dipsacales	Caprifoliaceae	Valerianella	Sig	Unimodal	0.47	0.77	0.48	0.29	Sig	Decrease	0	0.66	0.17	0.49	Unimodal	0.568382	0.88	0.5	0.38	Herbaceous	Native	Not.threatened	Common	Common
Verbascum blattaria	Verbascum blattaria L.	angiosperms	Lamiales	Scrophulariaceae	Verbascum	Sig	Unimodal	0.6104	0.82	0.46	0.36	Sig	Unimodal	0.6536	0.73	0.6	0.13	Unimodal	0.44	0.92	0.18	0.74	Herbaceous	Native	Not.threatened	Rare	Rather.rare
Verbascum densiflorum	Verbascum densiflorum Bertol.	angiosperms	Lamiales	Scrophulariaceae	Verbascum	Sig	Unimodal	0.71	0.88	0.28	0.6	Sig	Unimodal	0.4856	0.89	0.41	0.48	Unimodal	0.604444	0.96	0.35	0.61	Herbaceous	Native	Not.threatened	Common	Common
Verbascum lychnitis	Verbascum lychnitis L.	angiosperms	Lamiales	Scrophulariaceae	Verbascum	Sig	Increase	1	0.91	0.13	0.78	Sig	Increase	1	0.95	0.42	0.53	Unimodal	0.73045	0.97	0.26	0.71	Herbaceous	Native	Not.threatened	Rare	Rare
Verbascum nigrum	Verbascum nigrum L.	angiosperms	Lamiales	Scrophulariaceae	Verbascum	Sig	Unimodal	0.6296	0.86	0.35	0.51	Sig	Unimodal	0.5144	0.87	0.47	0.4	Unimodal	0.486765	0.9	0.4	0.5	Herbaceous	Native	Not.threatened	Common	Common
Verbascum phlomoides	Verbascum phlomoides L.	angiosperms	Lamiales	Scrophulariaceae	Verbascum	Sig	Unimodal	0.866	0.86	0.39	0.47	Sig	Unimodal	0.3908	0.82	0.23	0.59	Unimodal	0.669063	0.96	0.36	0.6	Herbaceous	Native	Not.threatened	Common	Common
Verbascum speciosum	Verbascum speciosum Schrad.	angiosperms	Lamiales	Scrophulariaceae	Verbascum	Sig	Increase	1	0.91	0.36	0.55	Sig	Unimodal	0.2024	0.74	0	0.74	Increase	1	0.98	0.24	0.74	Herbaceous	Exotic	NA	NA	NA
Verbascum thapsus	Verbascum thapsus L.	angiosperms	Lamiales	Scrophulariaceae	Verbascum	Sig	Increase	1	0.88	0.38	0.5	Sig	Unimodal	0.5312	0.85	0.51	0.34	Unimodal	0.667952	0.94	0.4	0.54	Herbaceous	Native	Not.threatened	Common	Common
Verbena bonariensis	Verbena bonariensis L.	angiosperms	Lamiales	Verbenaceae	Verbena	Sig	Unimodal	0.3284	0.74	0.19	0.55	Sig	Decrease	0	0.67	0.25	0.42	Unimodal	0.322564	0.79	0.07	0.72	Herbaceous	Exotic	NA	NA	NA
Verbena hastata	Verbena hastata L.	angiosperms	Lamiales	Verbenaceae	Verbena	Sig	Increase	1	0.8	0.52	0.28	Sig	Increase	1	0.81	0.6	0.21	Unimodal	0.519221	0.87	0.5	0.37	Herbaceous	Exotic	NA	NA	NA
Verbena officinalis	Verbena officinalis L.	angiosperms	Lamiales	Verbenaceae	Verbena	Sig	Unimodal	0.542	0.79	0.5	0.29	Sig	Unimodal	0.2876	0.67	0.41	0.26	Unimodal	0.476	0.89	0.39	0.5	Herbaceous	Native	Not.threatened	Common	Common
Veronica agrestis	Veronica agrestis L.	angiosperms	Lamiales	Plantaginaceae	Veronica	Sig	Unimodal	0.2444	0.68	0.24	0.44	Sig	Decrease	0	0.67	0.16	0.51	Unimodal	0.31037	0.78	0.07	0.71	Herbaceous	Native	Not.threatened	Common	Common
Veronica anagallis-aquatica	Veronica anagallis-aquatica L.	angiosperms	Lamiales	Plantaginaceae	Veronica	Sig	Unimodal	0.6668	0.89	0.28	0.61	Sig	Unimodal	0.242	0.68	0.21	0.47	Unimodal	0.762712	0.97	0.27	0.7	Herbaceous	Native	Not.threatened	Common	Common
Veronica arvensis	Veronica arvensis L.	angiosperms	Lamiales	Plantaginaceae	Veronica	Sig	Unimodal	0.6188	0.78	0.5	0.28	Sig	Unimodal	0.4376	0.75	0.47	0.28	Unimodal	0.5565	0.85	0.52	0.33	Herbaceous	Native	Not.threatened	Common	Common
Veronica austriaca	Veronica austriaca L.	angiosperms	Lamiales	Plantaginaceae	Veronica	Sig	Increase	1	0.92	0.42	0.5	Sig	Unimodal	0.3296	0.78	0.14	0.64	Increase	1	0.98	0.33	0.65	Herbaceous	Native	Not.threatened	Rare	Rather.rare
Veronica beccabunga	Veronica beccabunga L.	angiosperms	Lamiales	Plantaginaceae	Veronica	Sig	Unimodal	0.524	0.84	0.41	0.43	Sig	Unimodal	0.3848	0.78	0.29	0.49	Unimodal	0.49	0.89	0.43	0.46	Herbaceous	Native	Not.threatened	Common	Common
Veronica catenata	Veronica catenata Pennell	angiosperms	Lamiales	Plantaginaceae	Veronica	Sig	Unimodal	0.6944	0.81	0.47	0.34	Sig	Decrease	0	0.66	0.12	0.54	Unimodal	0.835977	0.95	0.41	0.54	Herbaceous	Native	Not.threatened	Common	Common
Veronica chamaedrys	Veronica chamaedrys L.	angiosperms	Lamiales	Plantaginaceae	Veronica	Sig	Unimodal	0.638	0.85	0.36	0.49	Sig	Unimodal	0.4832	0.87	0.42	0.45	Unimodal	0.539605	0.88	0.47	0.41	Herbaceous	Native	Not.threatened	Common	Common
Veronica filiformis	Veronica filiformis Sm.	angiosperms	Lamiales	Plantaginaceae	Veronica	Sig	Unimodal	0.3944	0.83	0.13	0.7	Sig	Decrease	0	0.66	0.17	0.49	Unimodal	0.372558	0.89	0.05	0.84	Herbaceous	Exotic	NA	NA	NA
Veronica hederifolia	Veronica hederifolia L.	angiosperms	Lamiales	Plantaginaceae	Veronica	Sig	Unimodal	0.4844	0.8	0.45	0.35	Sig	Unimodal	0.3596	0.75	0.28	0.47	Unimodal	0.420877	0.81	0.32	0.49	Herbaceous	Native	Not.threatened	Common	Common
Veronica longifolia	Veronica longifolia L.	angiosperms	Lamiales	Plantaginaceae	Veronica	Sig	Unimodal	0.5132	0.87	0.36	0.51	Sig	Unimodal	0.4076	0.84	0.24	0.6	Unimodal	0.400526	0.9	0.09	0.81	Herbaceous	Native	Not.threatened	Rare	Rather.rare
Veronica longifolia x spicata	Oberonia longifolia Ridl.	NA	NA	NA	NA	Sig	Unimodal	0.5168	0.83	0.45	0.38	Sig	Unimodal	0.3032	0.86	0.01	0.85	Increase	1	0.87	0.59	0.28	Herbaceous	Exotic	NA	NA	NA
Veronica montana	Veronica montana L.	angiosperms	Lamiales	Plantaginaceae	Veronica	Sig	Unimodal	0.548	0.91	0.07	0.84	Sig	Unimodal	0.4508	0.94	0.05	0.89	Unimodal	0.306579	0.91	0	0.91	Herbaceous	Native	Not.threatened	Rare	Rare
Veronica officinalis	Veronica officinalis L.	angiosperms	Lamiales	Plantaginaceae	Veronica	Sig	Increase	1	0.86	0.08	0.78	Sig	Unimodal	0.6572	0.93	0.21	0.72	Unimodal	0.741176	0.95	0.31	0.64	Herbaceous	Native	Not.threatened	Common	Common
Veronica opaca	Veronica opaca Fr.	angiosperms	Lamiales	Plantaginaceae	Veronica	Sig	None	NA	0.63	0.63	0	Sig	None	NA	0.63	0.63	0	Unimodal	0.249062	0.84	0	0.84	Herbaceous	Native	Threatened	Rare	Rare
Veronica peregrina	Veronica peregrina L.	angiosperms	Lamiales	Plantaginaceae	Veronica	Sig	Unimodal	0.2852	0.75	0.04	0.71	Sig	Decrease	0	0.66	0.04	0.62	Unimodal	0.294783	0.8	0.02	0.78	Herbaceous	Native	Not.threatened	Common	Common
Veronica persica	Veronica persica Poir.	angiosperms	Lamiales	Plantaginaceae	Veronica	Sig	Unimodal	0.1916	0.66	0.37	0.29	Sig	Decrease	0	0.67	0.23	0.44	Unimodal	0.38122	0.71	0.43	0.28	Herbaceous	Native	Not.threatened	Common	Common
Veronica polita	Veronica polita Fr.	angiosperms	Lamiales	Plantaginaceae	Veronica	Sig	Unimodal	0.2516	0.73	0.03	0.7	Sig	Decrease	0	0.68	0.01	0.67	Unimodal	0.3	0.81	0.02	0.79	Herbaceous	Native	Threatened	Rare	Rather.rare
Veronica scutellata	Veronica scutellata L.	angiosperms	Lamiales	Plantaginaceae	Veronica	Sig	Unimodal	0.644	0.9	0.1	0.8	Sig	Unimodal	0.4208	0.91	0.09	0.82	Unimodal	0.552817	0.96	0.18	0.78	Herbaceous	Native	Not.threatened	Common	Common
Veronica serpyllifolia	Veronica serpyllifolia L.	angiosperms	Lamiales	Plantaginaceae	Veronica	Sig	Unimodal	0.6752	0.85	0.34	0.51	Sig	Unimodal	0.5072	0.86	0.48	0.38	Unimodal	0.539595	0.9	0.42	0.48	Herbaceous	Native	Not.threatened	Common	Common
Viburnum lantana	Viburnum lantana L.	angiosperms	Rubiales	Viburnaceae	Viburnum	Sig	Unimodal	0.524	0.88	0.32	0.56	Sig	Unimodal	0.3296	0.72	0.28	0.44	Unimodal	0.431538	0.95	0.05	0.9	Woody	Native	Not.threatened	Rare	Rather.rare
Viburnum opulus	Viburnum opulus L.	angiosperms	Rubiales	Viburnaceae	Viburnum	Sig	Unimodal	0.5672	0.85	0.38	0.47	Sig	Unimodal	0.4004	0.85	0.17	0.68	Unimodal	0.49875	0.87	0.48	0.39	Woody	Native	Not.threatened	Common	Common
Viburnum rhytidophyllum	Viburnum rhytidophyllum Hemsl.	angiosperms	Rubiales	Viburnaceae	Viburnum	Sig	Unimodal	0.3416	0.79	0.07	0.72	Sig	U-shaped	NA	NA	NA	NA	Unimodal	0.283125	0.89	0	0.89	Woody	Native	Not.known	Rare	Rather.rare
Vicia cracca	Vicia cracca L.	angiosperms	Fabales	Fabaceae	Vicia	Sig	Unimodal	0.482	0.75	0.52	0.23	Sig	Unimodal	0.2504	0.68	0.24	0.44	Unimodal	0.524	0.8	0.55	0.25	Herbaceous	Native	Not.threatened	Common	Common
Vicia faba	Vicia faba L.	angiosperms	Fabales	Fabaceae	Vicia	Sig	None	NA	0.63	0.63	0	Sig	Decrease	0	0.66	0.39	0.27	Increase	1	0.88	0.58	0.3	Herbaceous	Exotic	NA	NA	NA
Vicia hirsuta	Vicia hirsuta (L.) Gray	angiosperms	Fabales	Fabaceae	Vicia	Sig	Unimodal	0.512	0.81	0.47	0.34	Sig	Unimodal	0.3788	0.78	0.26	0.52	Unimodal	0.4675	0.84	0.43	0.41	Herbaceous	Native	Not.threatened	Common	Common
Vicia lathyroides	Vicia lathyroides L.	angiosperms	Fabales	Fabaceae	Vicia	Sig	Increase	1	0.93	0.07	0.86	Sig	Unimodal	0.476	0.93	0.25	0.68	Unimodal	0.801222	0.97	0.08	0.89	Herbaceous	Native	Threatened	Rare	Rather.rare
Vicia lutea	Vicia lutea L.	angiosperms	Fabales	Fabaceae	Vicia	Sig	Increase	1	0.84	0.54	0.3	Sig	Unimodal	0.2192	0.71	0.04	0.67	Increase	1	0.99	0.5	0.49	Herbaceous	Native	Not.threatened	Rare	Rare
Vicia sativa	Vicia sativa L.	angiosperms	Fabales	Fabaceae	Vicia	Sig	Unimodal	0.572	0.74	0.55	0.19	Sig	Unimodal	0.326	0.7	0.36	0.34	Unimodal	0.556413	0.82	0.54	0.28	Herbaceous	Native	Not.threatened	Common	Common
Vicia sepium	Vicia sepium L.	angiosperms	Fabales	Fabaceae	Vicia	Sig	Unimodal	0.476	0.81	0.41	0.4	Sig	Unimodal	0.2744	0.73	0.1	0.63	Unimodal	0.523881	0.85	0.52	0.33	Herbaceous	Native	Not.threatened	Common	Common
Vicia tetrasperma	Vicia tetrasperma (L.) Schreb.	angiosperms	Fabales	Fabaceae	Vicia	Sig	Unimodal	0.4112	0.73	0.42	0.31	Sig	Decrease	0	0.65	0.17	0.48	Unimodal	0.48	0.84	0.48	0.36	Herbaceous	Native	Threatened	Common	Common
Vicia villosa	Vicia villosa Roth	angiosperms	Fabales	Fabaceae	Vicia	Sig	Unimodal	0.452	0.81	0.34	0.47	Sig	Unimodal	0.302	0.72	0.21	0.51	Unimodal	0.412419	0.85	0.22	0.63	Herbaceous	Native	Not.threatened	Common	Common
Vinca major	Vinca major L.	angiosperms	Gentianales	Apocynaceae	Vinca	Sig	Unimodal	0.6236	0.87	0.36	0.51	Sig	Unimodal	0.8456	0.88	0.52	0.36	Unimodal	0.430256	0.9	0.19	0.71	Woody	Exotic	NA	NA	NA
Vinca minor	Vinca minor L.	angiosperms	Gentianales	Apocynaceae	Vinca	Sig	Unimodal	0.602	0.89	0.22	0.67	Sig	Unimodal	0.5324	0.92	0.32	0.6	Unimodal	0.35381	0.87	0.04	0.83	Herbaceous	Native	Not.threatened	Common	Common
Viola arvensis	Viola arvensis Murray	angiosperms	Malpighiales	Violaceae	Viola	Sig	Unimodal	0.6224	0.84	0.39	0.45	Sig	Unimodal	0.4856	0.87	0.42	0.45	Unimodal	0.479697	0.85	0.45	0.4	Herbaceous	Native	Not.threatened	Common	Common
Viola canina	Viola canina L.	angiosperms	Malpighiales	Violaceae	Viola	Sig	Increase	1	0.88	0.04	0.84	Sig	Unimodal	0.6716	0.94	0.21	0.73	Unimodal	0.761493	0.97	0.17	0.8	Herbaceous	Native	Not.threatened	Common	Common
Viola hirta	Viola hirta L.	angiosperms	Malpighiales	Violaceae	Viola	Sig	Increase	1	0.91	0.03	0.88	Sig	Unimodal	0.5276	0.95	0.25	0.7	Unimodal	0.851489	0.97	0.06	0.91	Herbaceous	Native	Threatened	Rare	Rare
Viola odorata	Viola odorata L.	angiosperms	Malpighiales	Violaceae	Viola	Sig	Unimodal	0.5204	0.83	0.43	0.4	Sig	Unimodal	0.4964	0.78	0.56	0.22	Unimodal	0.375294	0.85	0.09	0.76	Herbaceous	Native	Not.threatened	Common	Common
Viola palustris	Viola palustris L.	angiosperms	Malpighiales	Violaceae	Viola	Sig	Unimodal	0.7388	0.89	0.05	0.84	Sig	Unimodal	0.596	0.93	0.34	0.59	Unimodal	0.598491	0.97	0.14	0.83	Herbaceous	Native	Not.threatened	Common	Common
Viola reichenbachiana	Viola reichenbachiana Jord. ex Boreau	angiosperms	Malpighiales	Violaceae	Viola	Sig	Unimodal	0.518	0.91	0.15	0.76	Sig	Unimodal	0.4352	0.94	0.07	0.87	Unimodal	0.278235	0.9	0	0.9	Herbaceous	Native	Not.threatened	Rare	Rare
Viola riviniana	Viola riviniana Rchb.	angiosperms	Malpighiales	Violaceae	Viola	Sig	Unimodal	0.7496	0.89	0.17	0.72	Sig	Unimodal	0.6128	0.93	0.25	0.68	Unimodal	0.547931	0.91	0.45	0.46	Herbaceous	Native	Not.threatened	Common	Common
Viola rupestris	Viola rupestris F.W.Schmidt	angiosperms	Malpighiales	Violaceae	Viola	Sig	Increase	1	0.85	0.01	0.84	Sig	Unimodal	0.5396	0.94	0.3	0.64	Increase	1	0.97	0.02	0.95	Herbaceous	Native	Not.threatened	Rare	Rare
Viola sororia	Viola sororia Willd.	angiosperms	Malpighiales	Violaceae	Viola	Sig	Unimodal	0.2864	0.69	0.29	0.4	Sig	None	NA	0.63	0.63	0	Unimodal	0.154211	0.79	0	0.79	Herbaceous	Exotic	NA	NA	NA
Viscum album	Viscum album L.	angiosperms	Santalales	Santalaceae	Viscum	Sig	Unimodal	0.4376	0.88	0.12	0.76	Sig	Unimodal	0.3356	0.87	0.02	0.85	Unimodal	0.277778	0.89	0	0.89	Woody	Native	Not.threatened	Rare	Rare
Vulpia bromoides	Vulpia bromoides (L.) Gray	angiosperms	Poales	Poaceae	Vulpia	Sig	Increase	1	0.93	0.31	0.62	Sig	Increase	1	0.97	0.41	0.56	Unimodal	0.528462	0.93	0.41	0.52	Herbaceous	Native	Not.threatened	Rare	Rather.rare
Vulpia ciliata	Vulpia ciliata Dumort.	angiosperms	Poales	Poaceae	Vulpia	Sig	Increase	1	0.95	0.08	0.87	Sig	Unimodal	0.5696	0.93	0.37	0.56	Unimodal	0.754545	0.98	0.07	0.91	Herbaceous	Native	Not.threatened	Rare	Rare
Vulpia myuros	Vulpia myuros (L.) C.C.Gmel.	angiosperms	Poales	Poaceae	Vulpia	Sig	Unimodal	0.5276	0.76	0.54	0.22	Sig	Unimodal	0.1796	0.64	0.48	0.16	Unimodal	0.49625	0.86	0.5	0.36	Herbaceous	Native	Not.threatened	Common	Common
Wolffia arrhiza	Wolffia arrhiza (L.) Horkel ex Wimm.	angiosperms	Alismatales	Araceae	Wolffia	Sig	Unimodal	0.4172	0.78	0.32	0.46	Sig	Decrease	0	0.68	0.07	0.61	Unimodal	0.556471	0.91	0.46	0.45	Herbaceous	Native	Not.threatened	Common	Common
Wolffia columbiana	Wolffia columbiana H.Karst.	angiosperms	Alismatales	Araceae	Wolffia	Sig	Unimodal	0.2024	0.67	0.3	0.37	Sig	Decrease	0	0.68	0.17	0.51	Unimodal	0.475862	0.72	0.58	0.14	Herbaceous	Exotic	NA	NA	NA
Xanthium strumarium	Xanthium strumarium L.	angiosperms	Asterales	Asteraceae	Xanthium	Sig	Unimodal	0.4928	0.82	0.46	0.36	Sig	Decrease	0	0.68	0.06	0.62	Unimodal	0.593529	0.94	0.39	0.55	Herbaceous	Native	Not.threatened	Rare	Rather.rare
Zannichellia palustris	Zannichellia palustris L.	angiosperms	Alismatales	Potamogetonaceae	Zannichellia	Sig	Unimodal	0.7016	0.76	0.54	0.22	Sig	Decrease	0	0.69	0.02	0.67	Increase	1	0.97	0.43	0.54	Herbaceous	Native	Not.threatened	Common	Common
Aesculus carnea	Aesculus canadensis Lavallée	angiosperms	Sapindales	Sapindaceae	Aesculus	Sig	Unimodal	0.3812	0.82	0.1	0.72	Sig	Unimodal	0.1928	0.79	0	0.79	Unimodal	0.394386	0.86	0.14	0.72	Woody	Exotic	NA	NA	NA
Carex curta	Carex canescens L.	angiosperms	Poales	Cyperaceae	Carex	Sig	Unimodal	0.692	0.89	0.18	0.71	Sig	Unimodal	0.4964	0.92	0.35	0.57	Unimodal	0.569492	0.95	0.31	0.64	Herbaceous	Native	Not.threatened	Common	Common
Carex ligerica	Carex colchica J.Gay	angiosperms	Poales	Cyperaceae	Carex	Sig	Unimodal	0.3836	0.85	0.05	0.8	Sig	Unimodal	0.3272	0.92	0	0.92	Unimodal	0.148125	0.73	0	0.73	Herbaceous	Native	Not.known	NA	NA
Carex ovalis	Carex leporina L.	angiosperms	Poales	Cyperaceae	Carex	Sig	Unimodal	0.6524	0.86	0.31	0.55	Sig	Unimodal	0.4748	0.88	0.36	0.52	Unimodal	0.569333	0.92	0.42	0.5	Herbaceous	Native	Not.threatened	Common	Common
Carex reichenbachii	Carex pseudobrizoides Clavaud	angiosperms	Poales	Cyperaceae	Carex	Sig	Increase	1	0.95	0.31	0.64	Sig	Unimodal	0.6332	0.94	0.36	0.58	Increase	1	0.99	0.48	0.51	Herbaceous	Native	Not.known	NA	NA
Chenopodium ambrosioides	Dysphania ambrosioides (L.) Mosyakin & Clemants	angiosperms	Caryophyllales	Amaranthaceae	Dysphania	Sig	Unimodal	0.512	0.85	0.4	0.45	Sig	Decrease	0	0.68	0.1	0.58	Unimodal	0.612785	0.96	0.33	0.63	Herbaceous	Exotic	NA	NA	NA
Chenopodium pumilio	Dysphania pumilio (R.Br.) Mosyakin & Clemants	angiosperms	Caryophyllales	Amaranthaceae	Dysphania	Sig	Unimodal	0.416	0.85	0.14	0.71	Sig	Decrease	0	0.65	0.21	0.44	Unimodal	0.424423	0.91	0.14	0.77	Herbaceous	Exotic	NA	NA	NA
Elytrigia atherica	Elymus athericus (Link) Kerguélen	angiosperms	Poales	Poaceae	Elymus	Sig	Increase	1	0.95	0.31	0.64	Sig	Decrease	0	0.66	0.31	0.35	Increase	1	0.99	0.19	0.8	Herbaceous	Native	Not.threatened	Common	Common
Elytrigia maritima	Elymus repens (L.) Gould	angiosperms	Poales	Poaceae	Elymus	Sig	Increase	1	0.91	0.45	0.46	Sig	Increase	1	0.66	0.63	0.03	Increase	1	0.99	0.45	0.54	Herbaceous	Native	Not.threatened	Rare	Rare
Elytrigia repens	Elymus repens (L.) Gould	angiosperms	Poales	Poaceae	Elymus	Sig	Unimodal	0.4856	0.73	0.55	0.18	Sig	Unimodal	0.2192	0.66	0.36	0.3	Unimodal	0.543111	0.78	0.57	0.21	Herbaceous	Native	Not.threatened	Common	Common
Conyza bonariensis	Erigeron bonariensis L.	angiosperms	Asterales	Asteraceae	Erigeron	Sig	Unimodal	0.2528	0.73	0.04	0.69	Sig	U-shaped	NA	NA	NA	NA	Unimodal	0.238182	0.85	0	0.85	Herbaceous	Exotic	NA	NA	NA
Conyza canadensis	Erigeron canadensis L.	angiosperms	Asterales	Asteraceae	Erigeron	Sig	Unimodal	0.6104	0.76	0.52	0.24	Sig	Unimodal	0.4688	0.72	0.56	0.16	Unimodal	0.548	0.82	0.54	0.28	Herbaceous	Native	Not.threatened	Common	Common
Ranunculus ficaria	Ficaria verna Huds.	angiosperms	Ranunculales	Ranunculaceae	Ficaria	Sig	Unimodal	0.4916	0.85	0.37	0.48	Sig	Unimodal	0.374	0.79	0.23	0.56	Unimodal	0.425	0.87	0.22	0.65	Herbaceous	Exotic	NA	NA	NA
Filago vulgaris	Filago germanica (L.) Huds.	angiosperms	Asterales	Asteraceae	Filago	Sig	Increase	1	0.91	0.29	0.62	Sig	Unimodal	0.6176	0.91	0.41	0.5	Unimodal	0.568214	0.95	0.35	0.6	Herbaceous	Native	Not.threatened	Rare	Rather.rare
Rhamnus frangula	Frangula alnus Mill.	angiosperms	Rosales	Rhamnaceae	Frangula	Sig	Unimodal	0.71	0.86	0.19	0.67	Sig	Unimodal	0.572	0.91	0.27	0.64	Unimodal	0.505893	0.89	0.45	0.44	Woody	Native	Not.threatened	Common	Common
Picris echioides	Helminthotheca echioides (L.) Holub	angiosperms	Asterales	Asteraceae	Helminthotheca	Sig	Decrease	0	0.67	0.25	0.42	Sig	Decrease	0	0.69	0.02	0.67	Unimodal	0.394634	0.71	0.47	0.24	Herbaceous	Native	Not.threatened	Rare	Rather.rare
Eleogiton fluitans	Isolepis fluitans (L.) R.Br.	angiosperms	Poales	Cyperaceae	Isolepis	Sig	Unimodal	0.6716	0.9	0.13	0.77	Sig	Unimodal	0.488	0.93	0.25	0.68	Unimodal	0.509492	0.96	0.23	0.73	Herbaceous	Native	Threatened	Rare	Rather.rare
Juncus ambiguus	Juncus hybridus Brot.	angiosperms	Poales	Juncaceae	Juncus	Sig	Increase	1	0.93	0.28	0.65	Sig	Decrease	0	0.66	0.01	0.65	Increase	1	0.99	0.16	0.83	Herbaceous	Native	Not.threatened	Rare	Rather.rare
Coronopus squamatus	Lepidium coronopus (L.) Al-Shehbaz	angiosperms	Brassicales	Brassicaceae	Lepidium	Sig	Decrease	0	0.71	0.17	0.54	Sig	Decrease	0	0.69	0.01	0.68	Decrease	0	0.64	0.52	0.12	Herbaceous	Native	Not.threatened	Common	Common
Coronopus didymus	Lepidium didymum L.	angiosperms	Brassicales	Brassicaceae	Lepidium	Sig	Unimodal	0.4568	0.76	0.46	0.3	Sig	Decrease	0	0.64	0.44	0.2	Unimodal	0.415965	0.81	0.31	0.5	Herbaceous	Native	Not.threatened	Common	Common
Stipa tenuissima	Nassella tenuissima (Trin.) Barkworth	angiosperms	Poales	Poaceae	Nassella	Sig	Decrease	0	0.66	0.26	0.4	Sig	Decrease	0	0.65	0.01	0.64	Unimodal	0.335882	0.75	0.21	0.54	Herbaceous	Exotic	NA	NA	NA
Meconopsis cambrica	Papaver cambricum L.	angiosperms	Ranunculales	Papaveraceae	Papaver	Sig	Unimodal	0.4856	0.8	0.46	0.34	Sig	Increase	1	0.72	0.62	0.1	Unimodal	0.311667	0.87	0	0.87	Herbaceous	Exotic	NA	NA	NA
Hieracium aurantiacum	Pilosella aurantiaca (L.) F.W.Schultz & Sch.Bip.	angiosperms	Asterales	Asteraceae	Pilosella	Sig	Unimodal	0.578	0.81	0.46	0.35	Sig	Unimodal	0.4772	0.78	0.53	0.25	Unimodal	0.489286	0.87	0.46	0.41	Herbaceous	Native	Not.threatened	Common	Common
Hieracium caespitosum	Pilosella caespitosa (Dumort.) P.D.Sell & C.West	angiosperms	Asterales	Asteraceae	Pilosella	Sig	Increase	1	0.86	0.46	0.4	Sig	Unimodal	0.3992	0.81	0.27	0.54	Increase	1	0.98	0.49	0.49	Herbaceous	Native	Not.threatened	Rare	Rare
Hieracium pilosella	Pilosella officinarum Vaill.	angiosperms	Asterales	Asteraceae	Pilosella	Sig	Unimodal	0.7988	0.85	0.32	0.53	Sig	Unimodal	0.5324	0.89	0.41	0.48	Unimodal	0.6644	0.9	0.46	0.44	Herbaceous	Native	Not.threatened	Common	Common
Hieracium peleterianum	Pilosella peleteriana (Mérat) F.W.Schultz & Sch.Bip.	angiosperms	Asterales	Asteraceae	Pilosella	Sig	Increase	1	0.84	0	0.84	Sig	Unimodal	0.4412	0.84	0.36	0.48	Increase	1	0.99	0.01	0.98	Herbaceous	Native	Not.threatened	Rare	Very.rare
Platanthera montana	Platanthera chlorantha (Custer) Rchb.	angiosperms	Asparagales	Orchidaceae	Platanthera	Sig	Unimodal	0.5612	0.92	0.14	0.78	Sig	Unimodal	0.3776	0.93	0.01	0.92	Unimodal	0.427959	0.95	0.04	0.91	Herbaceous	Native	Threatened	Rare	Very.rare
Potamogeton mucronatus	Potamogeton friesii Rupr.	angiosperms	Alismatales	Potamogetonaceae	Potamogeton	Sig	Unimodal	0.6884	0.67	0.61	0.06	Sig	Decrease	0	0.67	0.24	0.43	Unimodal	0.5635	0.89	0.49	0.4	Herbaceous	Native	Not.threatened	Rare	Rather.rare
Ribes odoratum	Ribes aureum Pursh	angiosperms	Saxifragales	Grossulariaceae	Ribes	Sig	Increase	1	0.97	0.26	0.71	Sig	Unimodal	0.3032	0.68	0.37	0.31	Increase	1	1	0.22	0.78	Woody	Exotic	NA	NA	NA
Rubus corylifolius	Rubus plicatus Weihe & Nees	angiosperms	Rosales	Rosaceae	Rubus	Sig	Unimodal	0.6332	0.9	0.21	0.69	Sig	Unimodal	0.5144	0.94	0.31	0.63	Unimodal	0.474844	0.91	0.33	0.58	Woody	Native	Not.threatened	Common	Common
Rubus fruticosus	Rubus vestitus Weihe	angiosperms	Rosales	Rosaceae	Rubus	Sig	Unimodal	0.6224	0.83	0.4	0.43	Sig	Unimodal	0.5372	0.84	0.5	0.34	Unimodal	0.493889	0.86	0.48	0.38	Woody	Native	Not.threatened	Common	Common
Salix dasyclados	Salix gmelinii Pall.	angiosperms	Malpighiales	Salicaceae	Salix	Sig	Increase	1	0.93	0.16	0.77	Sig	Decrease	0	0.65	0.01	0.64	Increase	1	1	0.1	0.9	Woody	Native	Not.threatened	Rare	Rather.rare
Salix x rubens	Salix × fragilis L.	NA	NA	NA	NA	Sig	Increase	1	0.9	0.43	0.47	Sig	Unimodal	0.224	0.74	0.01	0.73	Increase	1	1	0.38	0.62	Woody	Exotic	NA	NA	NA
Chionodoxa forbesii	Scilla forbesii (Baker) Speta	angiosperms	Asparagales	Asparagaceae	Scilla	Sig	Unimodal	0.5348	0.89	0.32	0.57	Sig	Unimodal	0.3764	0.82	0.17	0.65	Unimodal	0.458077	0.94	0.19	0.75	Herbaceous	Exotic	NA	NA	NA
Chionodoxa luciliae	Scilla luciliae (Boiss.) Speta	angiosperms	Asparagales	Asparagaceae	Scilla	Sig	Unimodal	0.5204	0.87	0.36	0.51	Sig	Increase	1	0.77	0.6	0.17	Unimodal	0.310303	0.92	0	0.92	Herbaceous	Exotic	NA	NA	NA
Chionodoxa sardensis	Scilla sardensis (Whittall ex Barr & Sayden) Speta	angiosperms	Asparagales	Asparagaceae	Scilla	Sig	Unimodal	0.5792	0.9	0.25	0.65	Sig	Unimodal	0.4568	0.89	0.3	0.59	Unimodal	0.472333	0.94	0.24	0.7	Herbaceous	Exotic	NA	NA	NA
Leontodon autumnalis	Scorzoneroides autumnalis (L.) Moench	angiosperms	Asterales	Asteraceae	Scorzoneroides	Sig	Unimodal	0.662	0.81	0.46	0.35	Sig	Unimodal	0.4256	0.75	0.46	0.29	Unimodal	0.627263	0.87	0.49	0.38	Herbaceous	Native	Not.threatened	Common	Common
Potamogeton pectinatus	Stuckenia pectinata (L.) Börner	angiosperms	Alismatales	Potamogetonaceae	Stuckenia	Sig	Unimodal	0.4352	0.7	0.52	0.18	Sig	Decrease	0	0.67	0.06	0.61	Unimodal	0.731607	0.85	0.54	0.31	Herbaceous	Native	Not.threatened	Common	Common
Aster novi-belgii	Symphyotrichum novi-belgii (L.) G.L.Nesom	angiosperms	Asterales	Asteraceae	Symphyotrichum	Sig	Increase	1	0.79	0.57	0.22	Sig	Increase	1	0.72	0.62	0.1	Increase	1	0.87	0.59	0.28	Herbaceous	Exotic	NA	NA	NA
Aster x versicolor	Symphyotrichum × versicolor (Willd.) G.L.Nesom	NA	NA	NA	NA	Not.sig	Increase	1	0.78	0.6	0.18	NA	NA	NA	NA	NA	NA	NA	NA	NA	NA	NA	Herbaceous	Exotic	NA	NA	NA
Tilia x vulgaris	Tilia × europaea L.	NA	NA	NA	NA	Sig	Unimodal	0.5552	0.87	0.35	0.52	Sig	Unimodal	0.518	0.9	0.44	0.46	Unimodal	0.313913	0.85	0.01	0.84	Woody	Exotic	NA	NA	NA
Arabis glabra	Turritis glabra L.	angiosperms	Brassicales	Brassicaceae	Turritis	Sig	Increase	1	0.94	0.17	0.77	Sig	Unimodal	0.5732	0.93	0.35	0.58	Increase	1	0.99	0.3	0.69	Herbaceous	Native	Threatened	Rare	Rare
Rosa balsamica	Rosa balsamica Besser	angiosperms	Rosales	Rosaceae	Rosa	Sig	Decrease	0	0.7	0.16	0.54	Sig	U-shaped	NA	NA	NA	NA	Decrease	0	0.64	0.44	0.2	Woody	Native	Not.threatened	Rare	Rare
Salix 'Sekka'	Salix udensis Trautv. & C.A.Mey.	angiosperms	Malpighiales	Salicaceae	0	Not.sig	Increase	1	0.67	0.62	0.05	NA	NA	NA	NA	NA	NA	NA	NA	NA	NA	NA	Woody	Exotic	NA	NA	NA
Callitriche hamulata	Callitriche hamulata Kütz. ex W.D.J.Koch	angiosperms	Lamiales	Plantaginaceae	Callitriche	Sig	Increase	1	0.95	0.28	0.67	Sig	Increase	1	0.95	0.54	0.41	Increase	1	0.99	0.34	0.65	Herbaceous	Exotic	NA	NA	NA
Lycopodium annotinum	Lycopodium annotinum L.	pteridophytes	Lycopodiales	Lycopodiaceae	Lycopodium	Sig	Increase	1	0.9	0.02	0.88	Sig	Increase	1	0.96	0.05	0.91	Increase	1	0.97	0.37	0.6	Herbaceous	Native	Not.threatened	Rare	Rare
Sedum spectabile	Sedum spectabile Boreau	angiosperms	Saxifragales	Crassulaceae	Sedum	Sig	Increase	1	0.88	0.46	0.42	Sig	Increase	1	0.9	0.57	0.33	Increase	1	0.94	0.5	0.44	Herbaceous	Exotic	NA	NA	NA
Calammophila baltica	×Ammocalamagrostis baltica (Flüggé ex Schrad.) P.Fourn.	angiosperms	Poales	Poaceae	Ammocalamagrostis	Sig	Increase	1	0.88	0.01	0.87	Sig	Unimodal	0.5384	0.74	0.59	0.15	Increase	1	0.99	0.02	0.97	Herbaceous	Exotic	NA	NA	NA
Chenopodium foliosum	Chenopodium foliosum Asch.	angiosperms	Caryophyllales	Amaranthaceae	Chenopodium	Sig	Increase	1	0.95	0.06	0.89	Sig	Unimodal	0.446	0.88	0.28	0.6	Increase	1	0.99	0.06	0.93	Herbaceous	Native	Not.threatened	Rare	Rare
Chenopodium murale	Chenopodium murale L.	angiosperms	Caryophyllales	Amaranthaceae	Chenopodium	Sig	Increase	1	0.95	0.28	0.67	Sig	Unimodal	0.3788	0.76	0.31	0.45	Increase	1	0.99	0.2	0.79	Herbaceous	Native	Threatened	Rare	Rare
Elytrigia juncea	Elymus farctus (Viv.) Runemark ex Melderis	angiosperms	Poales	Poaceae	Elymus	Sig	Increase	1	0.93	0.03	0.9	Sig	Unimodal	0.2852	0.68	0.33	0.35	Increase	1	0.99	0.02	0.97	Herbaceous	Native	Not.threatened	Rare	Rather.rare
Erigeron acer	Erigeron acer L.	angiosperms	Asterales	Asteraceae	Erigeron	Sig	Increase	1	0.95	0.09	0.86	Sig	Unimodal	0.6272	0.88	0.49	0.39	Increase	1	1	0.12	0.88	Herbaceous	Native	Threatened	Rare	Rather.rare
Poa humilis	Poa humilis Ehrh. ex Hoffm.	angiosperms	Poales	Poaceae	Poa	Sig	Unimodal	0.5552	0.77	0.53	0.24	Sig	Unimodal	0.368	0.79	0.22	0.57	Increase	1	0.86	0.59	0.27	Herbaceous	Exotic	NA	NA	NA
Salicornia europaea	Salicornia europaea L.	angiosperms	Caryophyllales	Amaranthaceae	Salicornia	Sig	Increase	1	0.96	0.2	0.76	Sig	U-shaped	NA	NA	NA	NA	Increase	1	1	0.09	0.91	Herbaceous	Native	Threatened	Rare	Rather.rare
Salicornia procumbens	Salicornia procumbens Sm.	angiosperms	Caryophyllales	Amaranthaceae	Salicornia	Sig	Increase	1	0.97	0.11	0.86	Sig	U-shaped	NA	NA	NA	NA	Increase	1	1	0.04	0.96	Herbaceous	Native	Not.threatened	Rare	Rather.rare
Vitis vinifera	Vitis vinifera L.	angiosperms	Vitales	Vitaceae	Vitis	Sig	Decrease	0	0.66	0.49	0.17	Sig	Decrease	0	0.67	0.18	0.49	None	NA	0.63	0.63	0	Woody	Exotic	NA	NA	NA
Conyza daveauana	Erigeron daveauanus (Sennen) Greuter	angiosperms	Asterales	Asteraceae	Erigeron	Sig	Decrease	0	0.65	0.52	0.13	Sig	Decrease	0	0.68	0.1	0.58	Unimodal	0.522927	0.79	0.57	0.22	Herbaceous	Exotic	NA	NA	NA
Leucanthemum paludosum	Leucanthemum paludosum (Poir.) Bonnet & Barratte	angiosperms	Asterales	Asteraceae	Leucanthemum	Sig	Decrease	0	0.65	0.48	0.17	Sig	Decrease	0	0.65	0.12	0.53	Unimodal	0.394262	0.81	0.24	0.57	Herbaceous	Exotic	NA	NA	NA
Chenopodium hybridum	Chenopodium hybridum L.	angiosperms	Caryophyllales	Amaranthaceae	Chenopodium	Sig	Increase	1	0.84	0.54	0.3	Sig	Decrease	0	0.64	0.35	0.29	Unimodal	0.816768	0.95	0.44	0.51	Herbaceous	Native	Not.threatened	Rare	Rare
Corispermum intermedium	Corispermum intermedium Schweigg.	angiosperms	Caryophyllales	Amaranthaceae	Corispermum	Sig	Increase	1	0.86	0.52	0.34	Sig	Decrease	0	0.64	0.42	0.22	Unimodal	0.656032	0.95	0.39	0.56	Herbaceous	Native	Not.threatened	Rare	Rather.rare
Chenopodium glaucum	Chenopodium glaucum L.	angiosperms	Caryophyllales	Amaranthaceae	Chenopodium	Sig	Unimodal	0.4796	0.7	0.58	0.12	Sig	Decrease	0	0.68	0.1	0.58	Unimodal	0.819174	0.89	0.52	0.37	Herbaceous	Native	Not.threatened	Common	Common
Chenopodium polyspermum	Chenopodium polyspermum L.	angiosperms	Caryophyllales	Amaranthaceae	Chenopodium	Sig	Unimodal	0.446	0.77	0.42	0.35	Sig	Decrease	0	0.64	0.43	0.21	Unimodal	0.4075	0.83	0.23	0.6	Herbaceous	Native	Not.threatened	Common	Common
Chenopodium rubrum	Chenopodium rubrum L.	angiosperms	Caryophyllales	Amaranthaceae	Chenopodium	Sig	Unimodal	0.6044	0.74	0.55	0.19	Sig	Decrease	0	0.67	0.14	0.53	Unimodal	0.826372	0.92	0.48	0.44	Herbaceous	Native	Not.threatened	Common	Common
Conyza bilbaoana	Conyza bilbaoana J.Rémy	angiosperms	Asterales	Asteraceae	Conyza	Sig	Unimodal	0.3404	0.77	0.13	0.64	Sig	Decrease	0	0.69	0.2	0.49	Unimodal	0.372683	0.87	0.07	0.8	Herbaceous	Exotic	NA	NA	NA
Conyza sumatrensis	Conyza sumatrensis (S.F.Blake) Pruski & G.Sancho	angiosperms	Asterales	Asteraceae	Conyza	Sig	Unimodal	0.3416	0.73	0.26	0.47	Sig	Decrease	0	0.66	0.33	0.33	Unimodal	0.321	0.8	0.06	0.74	Herbaceous	Exotic	NA	NA	NA
Crocus x stellaris	Crocus × stellaris Haw.	NA	NA	NA	NA	Sig	Unimodal	0.4064	0.75	0.36	0.39	Sig	Decrease	0	0.65	0.05	0.6	Unimodal	0.478444	0.86	0.45	0.41	Herbaceous	Exotic	NA	NA	NA
Eragrostis pilosa	Eragrostis pilosa (L.) P.Beauv.	angiosperms	Poales	Poaceae	Eragrostis	Sig	Unimodal	0.3068	0.74	0.11	0.63	Sig	Decrease	0	0.66	0.19	0.47	Unimodal	0.262353	0.79	0.01	0.78	Herbaceous	Exotic	NA	NA	NA
Festuca arundinacea	Festuca arundinacea Schreb.	angiosperms	Poales	Poaceae	Festuca	Sig	Unimodal	0.2852	0.68	0.36	0.32	Sig	Decrease	0	0.66	0.15	0.51	Unimodal	0.449455	0.73	0.53	0.2	Herbaceous	Native	Not.threatened	Common	Common
Malcolmia maritima	Malcolmia maritima (L.) R.Br.	angiosperms	Brassicales	Brassicaceae	Malcolmia	Sig	Unimodal	0.188	0.69	0.04	0.65	Sig	Decrease	0	0.69	0	0.69	Unimodal	0.345179	0.78	0.16	0.62	Herbaceous	Exotic	NA	NA	NA
Papaver pseudo-orientale	Papaver pseudo-orientale Medw.	angiosperms	Ranunculales	Papaveraceae	Papaver	Sig	Unimodal	0.4724	0.8	0.43	0.37	Sig	Decrease	0	0.64	0.53	0.11	Unimodal	0.374	0.9	0.03	0.87	Herbaceous	Exotic	NA	NA	NA
Petunia x hybrida	Petunia hybrida E.Vilm.	NA	NA	NA	NA	Sig	Unimodal	0.1844	0.69	0.03	0.66	Sig	Decrease	0	0.69	0	0.69	Unimodal	0.301765	0.81	0.02	0.79	Herbaceous	Exotic	NA	NA	NA
Peucedanum carvifolia	Peucedanum carvifolia Vill.	angiosperms	Apiales	Apiaceae	Peucedanum	Sig	Unimodal	0.3824	0.77	0.26	0.51	Sig	Decrease	0	0.67	0.06	0.61	Unimodal	0.468919	0.87	0.4	0.47	Herbaceous	Native	Threatened	Rare	Rare
Salix babylonica	Salix babylonica L.	angiosperms	Malpighiales	Salicaceae	Salix	Sig	Unimodal	0.2924	0.7	0.24	0.46	Sig	Decrease	0	0.66	0.01	0.65	Unimodal	0.4	0.76	0.38	0.38	Woody	Exotic	NA	NA	NA
Sedum kamtschaticum	Sedum kamtschaticum Fisch.	angiosperms	Saxifragales	Crassulaceae	Sedum	Sig	Unimodal	0.104	0.66	0.3	0.36	Sig	Decrease	0	0.65	0.13	0.52	Unimodal	0.238462	0.68	0.17	0.51	Herbaceous	Exotic	NA	NA	NA
Tristagma uniflorum	Tristagma uniflorum (Lindl.) Traub	angiosperms	Asparagales	Amaryllidaceae	Tristagma	Sig	Unimodal	0.4544	0.81	0.36	0.45	Sig	Decrease	0	0.66	0.28	0.38	Unimodal	0.459184	0.92	0.25	0.67	Herbaceous	Exotic	NA	NA	NA
Hieracium amplexicaule	Hieracium amplexicaule L.	angiosperms	Asterales	Asteraceae	Hieracium	Sig	Increase	1	0.74	0.6	0.14	Sig	Increase	1	0.77	0.61	0.16	Unimodal	0.249118	0.87	0	0.87	Herbaceous	Native	Not.threatened	Rare	Very.rare
Rosa henkeri-schulzei	Rosa gremlii (H.Christ) Gremli	angiosperms	Rosales	Rosaceae	0	Sig	Increase	1	0.96	0.21	0.75	Sig	Increase	1	0.96	0.51	0.45	Unimodal	0.76037	0.98	0.22	0.76	Woody	Native	Not.threatened	Rare	Rare
Rosa subcanina	Rosa subcanina (H.Christ) Vuk.	angiosperms	Rosales	Rosaceae	Rosa	Sig	Increase	1	0.92	0.43	0.49	Sig	Increase	1	0.83	0.6	0.23	Unimodal	0.845405	0.97	0.4	0.57	Woody	Native	Not.threatened	Rare	Rare
Solanum physalifolium	Solanum physalifolium Rusby	angiosperms	Solanales	Solanaceae	Solanum	Sig	Increase	1	0.93	0.37	0.56	Sig	Increase	1	0.86	0.54	0.32	Unimodal	0.684766	0.95	0.38	0.57	Herbaceous	Exotic	NA	NA	NA
Symphytum grandiflorum	Symphytum grandiflorum DC.	angiosperms	Boraginales	Boraginaceae	Symphytum	Sig	Increase	1	0.79	0.57	0.22	Sig	Increase	1	0.76	0.61	0.15	Unimodal	0.465156	0.79	0.49	0.3	Herbaceous	Exotic	NA	NA	NA
Apium repens	Apium repens (Jacq.) Lag.	angiosperms	Apiales	Apiaceae	Apium	Sig	Unimodal	0.692	0.83	0.44	0.39	Sig	Increase	1	0.79	0.61	0.18	Unimodal	0.824023	0.9	0.52	0.38	Herbaceous	Native	Threatened	Rare	Very.rare
Phytolacca esculenta	Phytolacca esculenta Van Houtte	angiosperms	Caryophyllales	Phytolaccaceae	Phytolacca	Sig	Unimodal	0.4952	0.79	0.5	0.29	Sig	Increase	1	0.74	0.62	0.12	Unimodal	0.32	0.83	0.02	0.81	Herbaceous	Exotic	NA	NA	NA
Oenothera erythrosepala	Oenothera ×erythrosepala Borbás	angiosperms	Myrtales	Onagraceae	Oenothera	Sig	None	NA	0.63	0.63	0	Sig	None	NA	0.63	0.63	0	Unimodal	0.216	0.9	0	0.9	Herbaceous	Exotic	NA	NA	NA
Ammophila arenaria	Ammophila arenaria (L.) Link	angiosperms	Poales	Poaceae	Ammophila	Sig	Increase	1	0.89	0.02	0.87	Sig	Unimodal	0.5192	0.9	0.42	0.48	Unimodal	0.836	0.94	0.02	0.92	Herbaceous	Native	Not.threatened	Rare	Rather.rare
Cotoneaster hjelmqvistii	Cotoneaster hjelmqvistii Flinck & B.Hylm”	angiosperms	Rosales	Rosaceae	Cotoneaster	Sig	Increase	1	0.88	0.48	0.4	Sig	Unimodal	0.6188	0.78	0.57	0.21	Unimodal	0.627263	0.93	0.44	0.49	Woody	Exotic	NA	NA	NA
Festuca ovina	Festuca ovina L.	angiosperms	Poales	Poaceae	Festuca	Sig	Increase	1	0.84	0	0.84	Sig	Unimodal	0.8348	0.96	0.1	0.86	Unimodal	0.79284	0.98	0.1	0.88	Herbaceous	Native	Threatened	Rare	Rare
Filago minima	Filago minima (Sm.) Pers.	angiosperms	Asterales	Asteraceae	Filago	Sig	Increase	1	0.89	0.1	0.79	Sig	Unimodal	0.6596	0.93	0.22	0.71	Unimodal	0.638	0.96	0.26	0.7	Herbaceous	Native	Not.threatened	Common	Common
Helictotrichon pubescens	Helictotrichon pubescens (Huds.) Schult. & Schult.f.	angiosperms	Poales	Poaceae	Helictotrichon	Sig	Increase	1	0.92	0.15	0.77	Sig	Unimodal	0.4244	0.91	0.14	0.77	Unimodal	0.744848	0.98	0.14	0.84	Herbaceous	Native	Not.threatened	Common	Common
Potentilla tabernaemontani	Potentilla tabernaemontani Asch.	angiosperms	Rosales	Rosaceae	Potentilla	Sig	Increase	1	0.96	0.15	0.81	Sig	Unimodal	0.5348	0.94	0.32	0.62	Unimodal	0.74125	0.98	0.18	0.8	Herbaceous	Native	Threatened	Rare	Rare
Stachys officinalis	Stachys officinalis (L.) Trevis.	angiosperms	Lamiales	Lamiaceae	Stachys	Sig	Increase	1	0.9	0.31	0.59	Sig	Unimodal	0.5672	0.88	0.47	0.41	Unimodal	0.5735	0.96	0.33	0.63	Herbaceous	Native	Threatened	Rare	Rare
Trichophorum cespitosum	Trichophorum cespitosum (L.) Hartm.	angiosperms	Poales	Cyperaceae	Trichophorum	Sig	Increase	1	0.85	0.02	0.83	Sig	Unimodal	0.5804	0.94	0.17	0.77	Unimodal	0.697903	0.97	0.1	0.87	Herbaceous	Native	Threatened	Common	Common
Apium inundatum	Apium inundatum (L.) Rchb.f.	angiosperms	Apiales	Apiaceae	Apium	Sig	Unimodal	0.8948	0.88	0.06	0.82	Sig	Unimodal	0.4076	0.93	0.06	0.87	Unimodal	0.789211	0.98	0.07	0.91	Herbaceous	Native	Threatened	Rare	Rare
Apium nodiflorum	Apium nodiflorum (L.) Lag.	angiosperms	Apiales	Apiaceae	Apium	Sig	Unimodal	0.716	0.87	0.33	0.54	Sig	Unimodal	0.3224	0.75	0.18	0.57	Unimodal	0.732809	0.97	0.31	0.66	Herbaceous	Native	Not.threatened	Rare	Rather.rare
Blechnum spicant	Blechnum spicant (L.) Sm.	pteridophytes	Polypodiales	Aspleniaceae	Blechnum	Sig	Unimodal	0.6896	0.88	0.09	0.79	Sig	Unimodal	0.5996	0.93	0.15	0.78	Unimodal	0.47129	0.89	0.36	0.53	Herbaceous	Native	Not.threatened	Common	Common
Carex muricata	Carex muricata L.	angiosperms	Poales	Cyperaceae	Carex	Sig	Unimodal	0.8048	0.86	0.37	0.49	Sig	Unimodal	0.8228	0.94	0.4	0.54	Unimodal	0.264828	0.89	0	0.89	Herbaceous	Native	Not.threatened	Rare	Rare
Carex paniculata	Carex paniculata L.	angiosperms	Poales	Cyperaceae	Carex	Sig	Unimodal	0.5636	0.84	0.41	0.43	Sig	Unimodal	0.3572	0.77	0.22	0.55	Unimodal	0.556429	0.91	0.44	0.47	Herbaceous	Native	Not.threatened	Common	Common
Ceratochloa carinata	Bromus carinatus Hook. & Arn.	angiosperms	Poales	Poaceae	Bromus	Sig	Unimodal	0.4952	0.84	0.42	0.42	Sig	Unimodal	0.5384	0.79	0.56	0.23	Unimodal	0.335882	0.85	0.03	0.82	Herbaceous	Exotic	NA	NA	NA
Chamerion angustifolium	Epilobium angustifolium L.	angiosperms	Myrtales	Onagraceae	Epilobium	Sig	Unimodal	0.6872	0.84	0.36	0.48	Sig	Unimodal	0.5	0.87	0.46	0.41	Unimodal	0.595	0.89	0.48	0.41	Herbaceous	Native	Not.threatened	Common	Common
Coincya monensis	Coincya monensis (L.) Greuter & Burdet	angiosperms	Brassicales	Brassicaceae	Coincya	Sig	Unimodal	0.4892	0.87	0.32	0.55	Sig	Unimodal	0.4136	0.88	0.17	0.71	Unimodal	0.295	0.87	0	0.87	Herbaceous	Native	Not.threatened	Rare	Rare
Crepis vesicaria	Crepis vesicaria L.	angiosperms	Asterales	Asteraceae	Crepis	Sig	Unimodal	0.3596	0.82	0.06	0.76	Sig	Unimodal	0.0308	0.66	0	0.66	Unimodal	0.369091	0.91	0.02	0.89	Herbaceous	Native	Threatened	Rare	Rare
Dactylis glomerata	Dactylis glomerata L.	angiosperms	Poales	Poaceae	Dactylis	Sig	Unimodal	0.4916	0.72	0.56	0.16	Sig	Unimodal	0.3272	0.68	0.43	0.25	Unimodal	0.504752	0.75	0.58	0.17	Herbaceous	Native	Not.threatened	Common	Common
Deschampsia flexuosa	Deschampsia flexuosa (L.) Trin.	angiosperms	Poales	Poaceae	Deschampsia	Sig	Unimodal	0.7688	0.86	0.09	0.77	Sig	Unimodal	0.6116	0.92	0.17	0.75	Unimodal	0.562394	0.91	0.41	0.5	Herbaceous	Native	Not.threatened	Common	Common
Erophila verna	Erophila verna (L.) DC.	angiosperms	Brassicales	Brassicaceae	Erophila	Sig	Unimodal	0.5168	0.76	0.53	0.23	Sig	Unimodal	0.3032	0.68	0.37	0.31	Unimodal	0.488	0.83	0.5	0.33	Herbaceous	Native	Not.threatened	Common	Common
Euphrasia stricta	Euphrasia stricta D.Wolff	angiosperms	Lamiales	Orobanchaceae	Euphrasia	Sig	Unimodal	0.8804	0.88	0.14	0.74	Sig	Unimodal	0.4676	0.9	0.3	0.6	Unimodal	0.759302	0.97	0.2	0.77	Herbaceous	Native	Not.threatened	Common	Common
Festuca gigantea	Festuca gigantea (L.) Vill.	angiosperms	Poales	Poaceae	Festuca	Sig	Unimodal	0.6056	0.9	0.17	0.73	Sig	Unimodal	0.53	0.93	0.32	0.61	Unimodal	0.482857	0.91	0.38	0.53	Herbaceous	Native	Not.threatened	Common	Common
Festuca pratensis	Festuca pratensis Huds.	angiosperms	Poales	Poaceae	Festuca	Sig	Unimodal	0.5408	0.88	0.3	0.58	Sig	Unimodal	0.2768	0.74	0.07	0.67	Unimodal	0.557705	0.95	0.32	0.63	Herbaceous	Native	Not.threatened	Common	Common
Galium mollugo	Galium mollugo L.	angiosperms	Gentianales	Rubiaceae	Galium	Sig	Unimodal	0.5984	0.79	0.5	0.29	Sig	Unimodal	0.338	0.73	0.28	0.45	Unimodal	0.674091	0.87	0.52	0.35	Herbaceous	Native	Not.threatened	Common	Common
Heracleum sphondylium	Heracleum sphondylium L.	angiosperms	Apiales	Apiaceae	Heracleum	Sig	Unimodal	0.4496	0.74	0.47	0.27	Sig	Unimodal	0.26	0.67	0.36	0.31	Unimodal	0.43625	0.77	0.44	0.33	Herbaceous	Native	Not.threatened	Common	Common
Hieracium laevigatum	Hieracium laevigatum Froel.	angiosperms	Asterales	Asteraceae	Hieracium	Sig	Unimodal	0.7112	0.87	0.29	0.58	Sig	Unimodal	0.5504	0.92	0.34	0.58	Unimodal	0.526341	0.87	0.5	0.37	Herbaceous	Native	Not.threatened	Common	Common
Hieracium murorum	Hieracium murorum C.B.Clarke	angiosperms	Asterales	Asteraceae	Hieracium	Sig	Unimodal	0.5504	0.92	0.08	0.84	Sig	Unimodal	0.4424	0.95	0.03	0.92	Unimodal	0.285294	0.92	0	0.92	Herbaceous	Native	Threatened	Rare	Rare
Hieracium sabaudum	Hieracium sabaudum L.	angiosperms	Asterales	Asteraceae	Hieracium	Sig	Unimodal	0.5276	0.91	0.19	0.72	Sig	Unimodal	0.4232	0.94	0.04	0.9	Unimodal	0.322439	0.86	0.01	0.85	Herbaceous	Native	Not.threatened	Common	Common
Hieracium umbellatum	Hieracium umbellatum L.	angiosperms	Asterales	Asteraceae	Hieracium	Sig	Unimodal	0.7016	0.85	0.36	0.49	Sig	Unimodal	0.4376	0.89	0.2	0.69	Unimodal	0.731667	0.91	0.48	0.43	Herbaceous	Native	Not.threatened	Common	Common
Hieracium vulgatum	Hieracium vulgatum Spreng.	angiosperms	Asterales	Asteraceae	Hieracium	Sig	Unimodal	0.7136	0.89	0.21	0.68	Sig	Unimodal	0.6164	0.94	0.27	0.67	Unimodal	0.45069	0.88	0.3	0.58	Herbaceous	Native	Not.threatened	Common	Common
Hierochloe odorata	Hierochloe odorata (L.) P.Beauv.	angiosperms	Poales	Poaceae	Hierochloe	Sig	Unimodal	0.7052	0.9	0.18	0.72	Sig	Unimodal	0.3032	0.73	0.18	0.55	Unimodal	0.641687	0.97	0.12	0.85	Herbaceous	Native	Threatened	Rare	Rather.rare
Hyacinthoides non-scripta	Hyacinthoides non-scripta (L.) Chouard ex Rothm.	angiosperms	Asparagales	Asparagaceae	Hyacinthoides	Sig	Unimodal	0.596	0.9	0.23	0.67	Sig	Unimodal	0.5012	0.91	0.4	0.51	Unimodal	0.466308	0.92	0.26	0.66	Herbaceous	Native	Not.threatened	Common	Common
Lotus corniculatus	Lotus corniculatus L.	angiosperms	Fabales	Fabaceae	Lotus	Sig	Unimodal	0.6992	0.79	0.49	0.3	Sig	Unimodal	0.3752	0.72	0.41	0.31	Unimodal	0.661979	0.88	0.49	0.39	Herbaceous	Native	Not.threatened	Common	Common
Luzula multiflora	Luzula multiflora (Ehrh.) Lej.	angiosperms	Poales	Juncaceae	Luzula	Sig	Unimodal	0.7568	0.88	0.16	0.72	Sig	Unimodal	0.5804	0.93	0.29	0.64	Unimodal	0.581728	0.93	0.37	0.56	Herbaceous	Native	Not.threatened	Common	Common
Malus domestica	Malus domestica Borkh.	angiosperms	Rosales	Rosaceae	Malus	Sig	Unimodal	0.6416	0.84	0.43	0.41	Sig	Unimodal	0.458	0.8	0.46	0.34	Unimodal	0.522838	0.9	0.46	0.44	Woody	Exotic	NA	NA	NA
Malus sylvestris	Malus sylvestris (L.) Mill.	angiosperms	Rosales	Rosaceae	Malus	Sig	Unimodal	0.8	0.89	0.25	0.64	Sig	Unimodal	0.4748	0.89	0.36	0.53	Unimodal	0.696883	0.97	0.3	0.67	Woody	Native	Not.threatened	Common	Common
Myosotis laxa	Myosotis laxa Lehm.	angiosperms	Boraginales	Boraginaceae	Myosotis	Sig	Unimodal	0.6152	0.85	0.37	0.48	Sig	Unimodal	0.3188	0.78	0.1	0.68	Unimodal	0.65234	0.94	0.38	0.56	Herbaceous	Native	Not.threatened	Common	Common
Parthenocissus inserta	Parthenocissus inserta (A.Kern.) Fritsch	angiosperms	Vitales	Vitaceae	Parthenocissus	Sig	Unimodal	0.6116	0.89	0.28	0.61	Sig	Unimodal	0.5372	0.89	0.46	0.43	Unimodal	0.427	0.92	0.12	0.8	Woody	Native	Not.threatened	Rare	Rather.rare
Physalis alkekengi	Alkekengi officinarum Moench	angiosperms	Solanales	Solanaceae	Alkekengi	Sig	Unimodal	0.4784	0.79	0.45	0.34	Sig	Unimodal	0.2984	0.71	0.24	0.47	Unimodal	0.493971	0.84	0.51	0.33	Herbaceous	Exotic	NA	NA	NA
Poa angustifolia	Poa angustifolia L.	angiosperms	Poales	Poaceae	Poa	Sig	Unimodal	0.4868	0.86	0.34	0.52	Sig	Unimodal	0.3008	0.82	0.02	0.8	Unimodal	0.465	0.92	0.29	0.63	Herbaceous	Native	Not.threatened	Common	Common
Poa pratensis	Poa pratensis L.	angiosperms	Poales	Poaceae	Poa	Sig	Unimodal	0.6668	0.77	0.51	0.26	Sig	Unimodal	0.3884	0.73	0.4	0.33	Unimodal	0.684845	0.85	0.52	0.33	Herbaceous	Native	Not.threatened	Common	Common
Salix fragilis	Salix fragilis Forssk.	angiosperms	Malpighiales	Salicaceae	Salix	Sig	Unimodal	0.584	0.83	0.45	0.38	Sig	Unimodal	0.2084	0.7	0.04	0.66	Unimodal	0.773617	0.95	0.43	0.52	Woody	Native	Not.threatened	Common	Common
Sanguisorba minor	Sanguisorba minor Scop.	angiosperms	Rosales	Rosaceae	Sanguisorba	Sig	Unimodal	0.5864	0.84	0.43	0.41	Sig	Unimodal	0.3848	0.75	0.36	0.39	Unimodal	0.552745	0.92	0.44	0.48	Herbaceous	Exotic	NA	NA	NA
Sedum spurium	Sedum spurium M.Bieb.	angiosperms	Saxifragales	Crassulaceae	Sedum	Sig	Unimodal	0.488	0.84	0.41	0.43	Sig	Unimodal	0.3044	0.69	0.33	0.36	Unimodal	0.514386	0.89	0.48	0.41	Herbaceous	Exotic	NA	NA	NA
Sedum telephium	Sedum telephium L.	angiosperms	Saxifragales	Crassulaceae	Sedum	Sig	Unimodal	0.554	0.85	0.39	0.46	Sig	Unimodal	0.434	0.88	0.22	0.66	Unimodal	0.448333	0.83	0.38	0.45	Herbaceous	Native	Not.threatened	Common	Common
Senecio nemorensis	Senecio nemorensis L.	angiosperms	Asterales	Asteraceae	Senecio	Sig	Unimodal	0.5552	0.91	0.09	0.82	Sig	Unimodal	0.4688	0.95	0.09	0.86	Unimodal	0.298519	0.92	0	0.92	Herbaceous	Native	Not.threatened	Rare	Rare
Stellaria pallida	Stellaria pallida (Dumort.) Crép.	angiosperms	Caryophyllales	Caryophyllaceae	Stellaria	Sig	Unimodal	0.7232	0.83	0.44	0.39	Sig	Unimodal	0.4088	0.74	0.45	0.29	Unimodal	0.64037	0.94	0.41	0.53	Herbaceous	Native	Not.threatened	Common	Common
Stellaria uliginosa	Stellaria uliginosa Murray	angiosperms	Caryophyllales	Caryophyllaceae	Stellaria	Sig	Unimodal	0.662	0.87	0.31	0.56	Sig	Unimodal	0.53	0.87	0.48	0.39	Unimodal	0.56	0.92	0.41	0.51	Herbaceous	Native	Not.threatened	Common	Common
Trifolium hybridum	Trifolium hybridum L.	angiosperms	Fabales	Fabaceae	Trifolium	Sig	Unimodal	0.488	0.8	0.46	0.34	Sig	Unimodal	0.302	0.73	0.17	0.56	Unimodal	0.482	0.86	0.45	0.41	Herbaceous	Native	Not.threatened	Common	Common
Viola persicifolia	Viola persicifolia Schreb.	angiosperms	Malpighiales	Violaceae	Viola	Sig	Unimodal	0.6452	0.9	0.25	0.65	Sig	Unimodal	0.3092	0.76	0.12	0.64	Unimodal	0.673889	0.98	0.26	0.72	Herbaceous	Native	Threatened	Rare	Very.rare
Viola tricolor	Viola tricolor L.	angiosperms	Malpighiales	Violaceae	Viola	Sig	Unimodal	0.584	0.83	0.44	0.39	Sig	Unimodal	0.4664	0.82	0.45	0.37	Unimodal	0.44	0.86	0.31	0.55	Herbaceous	Native	Not.threatened	Common	Common
Platanus hispanica	Platanus hispanica Münchh.	angiosperms	Proteales	Platanaceae	Platanus	Sig	Unimodal	0.3476	0.73	0.29	0.44	Sig	U-shaped	NA	NA	NA	NA	Unimodal	0.353636	0.83	0.08	0.75	Woody	Exotic	NA	NA	NA
